# Supplementary material for: Accuracy of Imputation of Microsatellite Markers from a 50K SNP Chip in Spanish Assaf Sheep
Source: Animals (Basel). 2021 Jan 5;11(1):86. doi: 10.3390/ani11010086 (PMC7824810; doi:10.3390/ani11010086)
Supplement: Supplementary file 1 [file animals-11-00086-s001.zip]

Archive with 10 entries (9 files):
- Supplementary Material_animals-103835/
- Supplementary Material_animals-103835/Figure S1.pdf
- Supplementary Material_animals-103835/Figure S2.pdf
- Supplementary Material_animals-103835/Figure S3.pdf
- Supplementary Material_animals-103835/Figure S4.pdf
- Supplementary Material_animals-103835/Figure S5.pdf
- Supplementary Material_animals-103835/Table S1.xlsx
- Supplementary Material_animals-103835/Table S2.xlsx
- Supplementary Material_animals-103835/Table S3.xlsx
- Supplementary Material_animals-103835/Table S4.xlsx
