# Supplementary material for: Accuracy of Imputation of Microsatellite Markers from a 50K SNP Chip in Spanish Assaf Sheep
Source: Animals (Basel). 2021 Jan 5;11(1):86. doi: 10.3390/ani11010086 (PMC7824810; doi:10.3390/ani11010086)
Supplement: Supplementary file 1 [file animals-11-00086-s001.zip › Supplementary Material_animals-103835/Table S1.xlsx]

## Sheet: Table S1
SUPPLEMENTARY MATERIAL ACCURACY OF IMPUTATION OF MICROSATELLITE MARKERS FROM AN SNP50K CHIP IN SPANISH ASSAF SHEEP By: Héctor Marina, Aroa Suarez-Vega, Rocío Pelayo, Beatriz Gutiérrez-Gil, Antonio Reverter, Cristina Esteban-Blanco, Juan José Arranz.
Table S1: Allele microsatellite frequencies. This table summarizes the length and frequency of each microsatellite allele included in this study in the analyzed population. The allele length is expressed in base pairs (length(bp):frequency)
CHR	Position	Microsatelite	Number of Alelles	Allele N1	Allele N2	Allele N3	Allele N4	Allele N5	Allele N6	Allele N7	Allele N8	Allele N9	Allele N10	Allele N11	Allele N12	Allele N13	Allele N14	Allele N15	Allele N16	Allele N17	Allele N18	Allele N19	Allele N20	Allele N21	Allele N22	Allele N23	Allele N24	Allele N25
1	109478015	INRA006	13	104:0.00045	106:0.00983	108:0.00203	110:0.48361	112:0.11452	116:0.35575	118:0.00384	120:0.00350	124:0.00057	126:0.00113	130:0.00181	132:0.01277	134:0.01017
1	195256010	INRA049	9	134:0.44393	136:0.05031	140:0.44303	142:0.01413	152:0.00068	154:0.02849	156:0.01684	158:0.00057	166:0.00203
1	86986507	INRA023	14	194:0.00588	196:0.02035	198:0.28250	200:0.02973	202:0.05754	204:0.01899	206:0.20857	208:0.00136	210:0.04070	212:0.02973	214:0.19105	216:0.10129	218:0.00158	220:0.01074
2	153680836	FCB20	14	87:0.01899	89:0.02216	91:0.14221	93:0.17725	95:0.00452	99:0.12288	101:0.12684	103:0.10332	105:0.26057	107:0.00034	109:0.00068	111:0.00034	113:0.01956	115:0.00034
5	78045895	AE129	6	135:0.11384	145:0.47411	147:0.23073	149:0.16267	159:0.00543	161:0.01323
7	23419543	SPS113	11	126:0.00011	130:0.09123	134:0.33676	136:0.00136	138:0.00271	140:0.05641	142:0.10151	144:0.34592	146:0.05969	148:0.00011	152:0.00418
7	92854099	ILSTS005	12	190:0.00577	194:0.00599	196:0.00068	198:0.41182	199:0.00079	200:0.13170	201:0.00113	203:0.00271	205:0.37554	207:0.02905	212:0.03470	214:0.00011
9	25256863	ILSTS011	8	268:0.01865	270:0.15295	274:0.27481	276:0.01526	278:0.00497	279:0.00520	280:0.02713	282:0.50102
9	45990219	ILSTS008	2	168:0.32105	170:0.67895
9	51865313	McM042	8	81:0.02046	87:0.44054	89:0.00859	95:0.48508	97:0.00362	99:0.00441	103:0.03719	107:0.00011
14	15564041	CSRD247	19	205:0.10830	209:0.00011	213:0.27108	215:0.00079	217:0.01413	223:0.15826	225:0.00463	227:0.34162	229:0.01843	231:0.04906	233:0.00486	237:0.00034	239:0.02137	241:0.00034	243:0.00328	247:0.00090	253:0.00045	255:0.00192	257:0.00011
14	39826970	INRA063	18	167:0.00226	169:0.19839	171:0.00475	173:0.00181	175:0.33258	177:0.12989	179:0.05551	181:0.00136	183:0.15159	187:0.00068	191:0.00034	195:0.00577	197:0.00079	199:0.00079	201:0.00283	203:0.10988	205:0.00034	207:0.00045
15	23269440	SPS115	12	237:0.14018	238:0.00068	242:0.00034	243:0.30036	246:0.00113	247:0.00678	249:0.03629	250:0.33224	251:0.07472	252:0.09688	253:0.00057	255:0.00983
15	30901387	MAF65	9	119:0.00610	121:0.00543	125:0.26826	127:0.22055	129:0.11791	131:0.00904	133:0.00124	135:0.36502	137:0.00644
16	33667802	MAF214	16	183:0.00644	187:0.00124	189:0.54341	191:0.13724	223:0.04002	225:0.19286	247:0.00045	251:0.00045	253:0.00633	255:0.00328	259:0.00170	261:0.05856	263:0.00090	265:0.00045	267:0.00034	269:0.00633
17	14434435	CP49	25	76:0.00045	78:0.00079	80:0.10061	82:0.00543	84:0.00633	86:0.00045	88:0.00452	90:0.39328	92:0.11870	94:0.01436	96:0.17884	98:0.04364	100:0.01594	102:0.02012	104:0.00079	106:0.02487	108:0.01922	110:0.02385	114:0.01368	116:0.00237	126:0.00079	128:0.00509	130:0.00384	132:0.00158	136:0.00045
20	25764806	HSC	17	263:0.06071	265:0.00463	267:0.01458	269:0.53945	271:0.07653	273:0.07054	275:0.03369	277:0.09247	279:0.02351	283:0.00791	285:0.00610	286:0.02815	287:0.00260	291:0.00124	293:0.03097	295:0.00577	297:0.00113
20	4668849	INRA132	17	146:0.29256	148:0.07404	150:0.00045	152:0.05652	154:0.14911	156:0.00045	158:0.01277	160:0.00011	162:0.06907	164:0.00181	166:0.02566	168:0.17454	170:0.05709	172:0.00271	174:0.08071	176:0.00215	180:0.00023
22	20603037	INRA172	12	126:0.20653	145:0.00136	146:0.00045	154:0.11474	156:0.00486	158:0.01730	160:0.35553	162:0.19523	164:0.08015	166:0.02329	170:0.00023	172:0.00034
