# Supplementary material for: Accuracy of Imputation of Microsatellite Markers from a 50K SNP Chip in Spanish Assaf Sheep
Source: Animals (Basel). 2021 Jan 5;11(1):86. doi: 10.3390/ani11010086 (PMC7824810; doi:10.3390/ani11010086)
Supplement: Supplementary file 1 [file animals-11-00086-s001.zip › Supplementary Material_animals-103835/Table S2.xlsx]

## Sheet: Table S2
SUPPLEMENTARY MATERIAL ACCURACY OF IMPUTATION OF MICROSATELLITE MARKERS FROM AN SNP50K CHIP IN SPANISH ASSAF SHEEP By: Héctor Marina, Aroa Suarez-Vega, Rocío Pelayo, Beatriz Gutiérrez-Gil, Antonio Reverter, Cristina Esteban-Blanco, Juan José Arranz.
Table S2. Imputation performance summary in the 19 window sizes considered. This table summarizes the average of the imputation metrics (concordance, genotype dosage, and allelic dosage) obtained in the 19 window scenarios considered in this study.
Windows(Mb)	Concordance	Genotype dosage	Allelic dosage
0.5	0.922391	0.890453	0.788367
1	0.962677	0.940918	0.878438
2	0.970013	0.952309	0.898699
3	0.972244	0.957218	0.901383
4	0.972078	0.958212	0.905292
5	0.972149	0.957693	0.903957
6	0.97275	0.958785	0.905215
7	0.972792	0.95855	0.905306
8	0.972357	0.958524	0.906366
9	0.972804	0.958485	0.90594
10	0.972328	0.958243	0.904212
15	0.972584	0.95821	0.903241
20	0.972447	0.959107	0.904156
25	0.972143	0.958563	0.902346
30	0.972191	0.958829	0.904873
35	0.971947	0.958145	0.903875
40	0.971983	0.958034	0.901738
45	0.971816	0.958269	0.902226
50	0.971762	0.957847	0.902716
