# Supplementary material for: Accuracy of Imputation of Microsatellite Markers from a 50K SNP Chip in Spanish Assaf Sheep
Source: Animals (Basel). 2021 Jan 5;11(1):86. doi: 10.3390/ani11010086 (PMC7824810; doi:10.3390/ani11010086)
Supplement: Supplementary file 1 [file animals-11-00086-s001.zip › Supplementary Material_animals-103835/Table S3.xlsx]

## Sheet: Table S3
SUPPLEMENTARY MATERIAL ACCURACY OF IMPUTATION OF MICROSATELLITE MARKERS FROM AN SNP50K CHIP IN SPANISH ASSAF SHEEP By: Héctor Marina, Aroa Suarez-Vega, Rocío Pelayo, Beatriz Gutiérrez-Gil, Antonio Reverter, Cristina Esteban-Blanco, Juan José Arranz.
Table S3: Number of SNPs located in the different window sizes surrounding the microsatellites. Number of SNPs located in the surroundings of the microsatellite markers for the different window sizes during the imputation process in this study.
CHR	Position	STR	Window distances (Mb)
			0.5	1	2	3	4	5	6	7	8	9	10	15	20	25	30	35	40	45	50
1	86986507	INRA023	20	37	78	110	152	187	222	257	299	338	377	572	759	941	1125	1300	1494	1661	1846
1	109478015	INRA006	19	32	67	110	142	180	218	258	293	329	363	558	754	932	1109	1300	1488	1660	1853
1	195256010	INRA049	22	43	80	117	165	203	240	276	312	350	387	577	768	962	1133	1307	1484	1667	1837
2	153680836	FCB20	21	43	83	123	159	204	241	278	326	369	405	612	808	1002	1183	1362	1553	1726	1922
5	78045895	AE129	21	41	76	115	157	190	227	268	309	349	389	580	805	993	1160	1258	1333	1423	1517
7	23419543	SPS113	15	26	66	104	144	182	223	265	305	337	370	580	771	931	1022	1105	1188	1289	1389
7	92854099	ILSTS005	21	36	78	113	150	188	229	273	297	320	340	433	533	632	732	813	901	993	1093
9	25256863	ILSTS011	19	38	75	119	161	199	241	282	326	365	409	586	771	945	1029	1133	1224	1317	1419
9	45990219	ILSTS008	17	36	73	100	131	171	207	238	278	318	357	568	762	957	1157	1340	1529	1716	1791
9	51865313	McM042	13	27	61	91	122	164	209	242	283	316	357	547	754	966	1164	1357	1534	1670	1763
14	15564041	CSRD247	15	34	62	101	134	169	202	237	273	309	343	515	603	696	783	865	946	1013	1049
14	39826970	INRA063	19	38	73	107	139	179	213	247	277	306	341	506	671	801	882	967	1049	1049	1049
15	23269440	SPS115	21	44	75	116	157	185	221	257	303	342	377	548	725	847	929	1012	1107	1194	1292
15	30901387	MAF65	22	45	74	113	146	189	227	266	310	349	382	555	731	890	1061	1155	1247	1342	1431
16	33667802	MAF214	19	37	69	110	152	184	228	266	302	340	374	540	715	901	1099	1256	1303	1303	1303
17	14434435	CP49	18	33	65	105	143	181	218	253	288	326	363	510	600	679	770	855	946	1038	1125
20	4668849	INRA132	17	38	78	111	141	165	184	204	226	246	264	355	461	571	655	755	861	950	971
20	25764806	HSC	17	51	95	130	170	210	245	285	319	353	392	591	790	964	971	971	971	971	971
22	20603037	INRA172	27	44	79	120	152	187	231	270	307	347	384	576	752	860	963	966	966	966	966
