# Supplementary material for: Accuracy of Imputation of Microsatellite Markers from a 50K SNP Chip in Spanish Assaf Sheep
Source: Animals (Basel). 2021 Jan 5;11(1):86. doi: 10.3390/ani11010086 (PMC7824810; doi:10.3390/ani11010086)
Supplement: Supplementary file 1 [file animals-11-00086-s001.zip › Supplementary Material_animals-103835/Table S4.xlsx]

## Sheet: Table S3
SUPPLEMENTARY MATERIAL ACCURACY OF IMPUTATION OF MICROSATELLITE MARKERS FROM AN SNP50K CHIP IN SPANISH ASSAF SHEEP By: Héctor Marina, Aroa Suarez-Vega, Rocío Pelayo, Beatriz Gutiérrez-Gil, Antonio Reverter, Cristina Esteban-Blanco, Juan José Arranz.
Table S4. Set of SNPs located in the 2-Mb surrounding of the microsatellites. Worksheet providing the information of the SNPs located at the 2-Mb window distance of the 19 microsatellites included in this study [Allele:frecuency].
Chromosome	Position	SNP ID	Reference Allele	Alternative Allele
1	85046228	rs406489400	C:0.704907	T:0.295093
1	85089367	rs399281526	G:0.520178	C:0.479822
1	85093711	rs421933557	T:0.533637	C:0.466363
1	85154340	rs429111698	A:0.553592	G:0.446408
1	85189599	rs407356131	T:0.698301	G:0.301699
1	85241011	AX-169031406	C:0.735521	T:0.264479
1	85315701	rs400443492	T:0.650227	C:0.349773
1	85405694	rs415488626	G:0.932113	A:0.0678872
1	85430810	rs418473830	A:0.665684	G:0.334316
1	85489916	rs401552428	T:0.535366	C:0.464634
1	85575532	rs419941309	T:0.760466	C:0.239534
1	85608555	rs403301472	A:0.72239	G:0.27761
1	85628149	rs401296526	A:0.643484	G:0.356516
1	85653903	rs416990547	C:0.697189	A:0.302811
1	85661101	rs427953952	G:0.519017	A:0.480983
1	85720864	rs417024124	C:0.895065	T:0.104935
1	85767398	rs193634235	A:0.645432	G:0.354568
1	85813619	rs398492608	G:0.779036	A:0.220964
1	85902950	AX-169026587	T:0.559556	C:0.440444
1	85951129	rs404385092	T:0.827516	C:0.172484
1	85983765	rs414125304	A:0.75476	G:0.24524
1	86015861	rs425396506	G:0.75816	A:0.24184
1	86094095	rs428694612	A:0.61809	G:0.38191
1	86169543	AX-169032597	T:0.531066	G:0.468934
1	86240644	rs417972521	T:0.843771	G:0.156229
1	86265405	rs417614046	A:0.647926	C:0.352074
1	86292889	rs410917123	T:0.528063	G:0.471937
1	86350067	rs426168600	T:0.507067	C:0.492933
1	86397159	rs416480986	T:0.923104	G:0.0768961
1	86429939	rs427578258	A:0.537894	G:0.462106
1	86468358	rs406081660	C:0.536588	T:0.463412
1	86516534	rs428711223	C:0.918562	T:0.0814377
1	86560524	rs398506053	G:0.610693	A:0.389307
1	86584794	rs429033215	A:0.60408	G:0.39592
1	86685689	AX-169026748	G:0.642227	A:0.357773
1	86821768	rs418698189	A:0.747	C:0.253
1	86839261	rs418090093	G:0.645541	A:0.354459
1	86876495	rs405858360	G:0.611187	A:0.388813
1	86961345	rs424064395	T:0.530224	C:0.469776
1	86976407	rs407454328	T:0.611061	C:0.388939
1	87036274	rs402116442	A:0.705099	G:0.294901
1	87090505	rs429882565	T:0.698798	C:0.301202
1	87121341	rs408768457	C:0.78458	T:0.21542
1	87129126	rs420118087	A:0.868774	C:0.131226
1	87155887	rs398601354	T:0.899629	C:0.100371
1	87179228	rs423985036	G:0.77351	T:0.22649
1	87216343	rs413724591	C:0.737491	T:0.262509
1	87279858	rs420980339	A:0.896297	C:0.103703
1	87356921	AX-169027783	C:0.668025	T:0.331975
1	87384757	rs411155633	A:0.611073	G:0.388927
1	87484166	rs426409302	G:0.896033	T:0.103967
1	87617525	AX-169027293	A:0.806507	C:0.193493
1	87663846	rs427559344	T:0.525975	C:0.474025
1	87709264	rs404911228	G:0.551905	A:0.448095
1	87753155	rs412040118	A:0.638385	C:0.361615
1	87791568	rs423584072	G:0.538732	A:0.461268
1	87845820	AX-169031630	G:0.517346	A:0.482654
1	87955210	rs406256322	T:0.650193	C:0.349807
1	88050421	rs406032607	T:0.813935	C:0.186065
1	88132568	rs417318358	G:0.568352	T:0.431648
1	88167112	rs424588799	T:0.654231	C:0.345769
1	88177674	rs403413256	T:0.700747	C:0.299253
1	88186660	rs414712338	T:0.701771	C:0.298229
1	88203784	AX-169027769	G:0.763607	A:0.236393
1	88287498	rs161765143	G:0.593339	A:0.406661
1	88366446	rs406025138	C:0.673679	T:0.326321
1	88406801	rs425281955	C:0.549162	A:0.450838
1	88453996	rs404541956	C:0.538034	T:0.461966
1	88483339	rs421916608	G:0.941889	T:0.0581106
1	88490420	rs422148891	C:0.845893	A:0.154107
1	88536013	rs411671777	G:0.949376	A:0.0506243
1	88557612	rs429757146	G:0.743262	T:0.256738
1	88642706	rs414387514	G:0.828941	A:0.171059
1	88723370	rs415591799	C:0.677164	T:0.322836
1	88759553	rs427169963	T:0.730054	C:0.269946
1	88803441	rs399446322	C:0.861491	T:0.138509
1	88859875	rs427756915	C:0.77735	A:0.22265
1	88975436	rs409805049	G:0.842325	A:0.157675
1	107580381	rs410969124	G:0.627015	A:0.372985
1	107686180	AX-169029593	C:0.572184	A:0.427816
1	107696790	rs426739517	G:0.511338	A:0.488662
1	107737475	AX-169032130	G:0.587715	A:0.412285
1	107828025	rs412226699	T:0.617907	C:0.382093
1	107866754	rs423329021	A:0.607746	G:0.392254
1	107955452	rs415766081	G:0.699771	T:0.300229
1	108001622	rs406152071	A:0.814735	G:0.185265
1	108025394	AX-169030108	T:0.766933	C:0.233067
1	108116540	rs398685892	C:0.557055	T:0.442945
1	108213930	AX-169032840	A:0.675476	G:0.324524
1	108217305	rs429133926	G:0.719415	A:0.280585
1	108272813	rs414545088	A:0.621675	G:0.378325
1	108321166	rs430130690	A:0.775529	G:0.224471
1	108334841	rs408825301	C:0.538758	T:0.461242
1	108366171	rs420149548	T:0.711813	G:0.288187
1	108415563	rs427086559	T:0.657581	C:0.342419
1	108471215	rs409726973	C:0.752323	T:0.247677
1	108505792	AX-169030939	C:0.772318	T:0.227682
1	108571280	rs426453943	G:0.921709	A:0.0782914
1	108645460	rs399859924	T:0.636652	C:0.363348
1	108729065	rs410925820	G:0.735947	T:0.264053
1	108828064	rs409224849	A:0.715529	G:0.284471
1	108900556	rs426306984	A:0.771422	C:0.228578
1	108945414	rs412320868	A:0.558931	G:0.441069
1	108985684	rs423789761	C:0.594578	T:0.405422
1	109063783	rs429357888	A:0.658092	G:0.341908
1	109095881	rs412434338	A:0.965006	G:0.0349943
1	109110096	rs419492641	C:0.651947	T:0.348053
1	109177873	rs413290153	G:0.803437	A:0.196563
1	109206084	AX-169033034	A:0.772562	G:0.227438
1	109368464	AX-169029502	A:0.771737	G:0.228263
1	109411354	rs403472955	G:0.734534	A:0.265466
1	109477701	rs403810569	G:0.526323	A:0.473677
1	109499500	rs400127015	G:0.680521	A:0.319479
1	109567114	AX-169030124	C:0.602221	T:0.397779
1	109617588	rs424512311	C:0.737985	T:0.262015
1	109651308	rs413203679	G:0.708088	A:0.291912
1	109703706	rs400086624	G:0.654397	A:0.345603
1	109740346	rs421942452	G:0.730403	A:0.269597
1	109749708	rs414503646	T:0.71024	G:0.28976
1	109822991	rs429807449	G:0.525586	A:0.474414
1	109871391	rs404362233	A:0.527532	C:0.472468
1	109954860	rs415918941	T:0.759684	A:0.240316
1	110046645	AX-169028061	T:0.596306	C:0.403694
1	110163602	rs409610989	A:0.659075	G:0.340925
1	110216364	rs420996677	G:0.618236	T:0.381764
1	110289920	rs428517635	A:0.590349	G:0.409651
1	110359176	rs406994296	C:0.582069	T:0.417931
1	110449662	AX-169026563	T:0.625314	C:0.374686
1	110560710	rs418771473	C:0.699019	T:0.300981
1	110658531	rs422617580	A:0.984883	C:0.0151171
1	110661295	rs422459971	A:0.851898	G:0.148102
1	110783607	rs400770910	G:0.755504	C:0.244496
1	110797980	rs412062630	A:0.86147	T:0.13853
1	110869124	rs419545737	G:0.787817	A:0.212183
1	110928043	rs401856403	G:0.78322	A:0.21678
1	111005234	AX-169031885	T:0.788157	C:0.211843
1	111117945	rs413245425	A:0.899977	C:0.100023
1	111128988	rs424550965	T:0.860296	C:0.139704
1	111150839	rs398998812	T:0.52919	A:0.47081
1	111189357	rs410580130	G:0.692941	A:0.307059
1	111269114	rs426094592	G:0.548909	T:0.451091
1	111294404	rs404303187	G:0.894218	A:0.105782
1	111353658	AX-169032748	T:0.672085	C:0.327915
1	111404594	rs415568093	G:0.796174	A:0.203826
1	111466899	rs417141261	G:0.892728	A:0.107272
1	193261573	rs410819424	A:0.751586	G:0.248414
1	193309155	rs426367714	C:0.64453	A:0.35547
1	193348951	rs418646906	T:0.555694	C:0.444306
1	193374188	rs401303425	C:0.663875	T:0.336125
1	193411425	rs412558271	G:0.600906	T:0.399094
1	193471743	rs424126721	T:0.631591	C:0.368409
1	193481657	rs410117000	C:0.611238	T:0.388762
1	193534206	rs402726702	G:0.755175	A:0.244825
1	193580634	rs413766161	T:0.868133	G:0.131867
1	193586076	rs403899191	C:0.771095	T:0.228905
1	193606597	rs425146111	C:0.682076	T:0.317924
1	193703674	AX-169032281	C:0.606897	T:0.393103
1	193767171	rs415206869	T:0.712944	C:0.287056
1	193847444	rs404788379	A:0.602136	C:0.397864
1	194006085	rs428510637	C:0.536658	T:0.463342
1	194084403	rs407488535	C:0.690822	T:0.309178
1	194182907	AX-178191835	A:0.734733	T:0.265267
1	194182907	AX-178191919	G:0.731251	T:0.268749
1	194182907	AX-178191920	G:0.770716	A:0.229284
1	194191393	rs418809092	G:0.765487	A:0.234513
1	194250103	rs412512385	A:0.704432	G:0.295568
1	194264002	rs419797227	T:0.692387	C:0.307613
1	194317068	rs398515998	T:0.743925	C:0.256075
1	194341035	rs413938768	A:0.774501	G:0.225499
1	194391668	rs399979200	C:0.845422	T:0.154578
1	194408365	rs424834696	C:0.708864	T:0.291136
1	194436210	rs403577031	G:0.736009	A:0.263991
1	194481058	rs410738341	T:0.750573	C:0.249427
1	194542261	rs426426632	G:0.80933	A:0.19067
1	194593249	rs404998342	A:0.88923	G:0.11077
1	194659566	rs416069785	C:0.807213	T:0.192787
1	194694785	rs427436808	A:0.732958	G:0.267042
1	194727813	rs406189963	A:0.633509	G:0.366491
1	194792273	AX-169030377	G:0.774024	A:0.225976
1	194829148	rs417530048	C:0.642489	T:0.357511
1	194866522	rs428710114	G:0.51896	T:0.48104
1	194889005	rs407125975	G:0.798022	T:0.201978
1	194962098	AX-169031569	T:0.546364	C:0.453636
1	195077997	rs410129784	G:0.639746	A:0.360254
1	195097529	rs408552677	A:0.635951	C:0.364049
1	195150071	rs419680514	C:0.561885	T:0.438115
1	195174912	rs408925532	G:0.656065	A:0.343935
1	195182821	rs414256649	T:0.679353	G:0.320647
1	195223034	rs398208199	T:0.924673	C:0.0753268
1	195264781	rs409795258	G:0.564384	A:0.435616
1	195300055	rs421134251	T:0.588886	C:0.411114
1	195345928	rs410691332	G:0.513581	A:0.486419
1	195386695	rs426122003	A:0.549136	C:0.450864
1	195403724	rs400803388	A:0.811763	G:0.188237
1	195502158	rs423044997	A:0.657763	G:0.342237
1	195517435	rs405868455	C:0.63849	A:0.36151
1	195552975	rs417110652	T:0.592647	C:0.407353
1	195572717	rs424742597	G:0.749773	A:0.250227
1	195580655	rs403252492	G:0.646877	C:0.353123
1	195722926	AX-169035029	A:0.733578	G:0.266422
1	195766135	rs402641919	T:0.597595	C:0.402405
1	195855895	rs422924591	A:0.543818	G:0.456182
1	195866542	rs418390052	A:0.609861	G:0.390139
1	195886685	rs429731482	T:0.654651	C:0.345349
1	195924602	rs408506038	T:0.658941	C:0.341059
1	195960987	rs415750588	T:0.982935	G:0.0170648
1	196038052	rs426832351	C:0.650456	T:0.349544
1	196164891	AX-169028127	C:0.619814	A:0.380186
1	196209780	rs420541829	T:0.832798	C:0.167202
1	196257162	rs405031407	G:0.791827	T:0.208173
1	196379330	rs410934927	G:0.497169	A:0.502831
1	196419817	rs410897515	A:0.805079	G:0.194921
1	196458826	rs399572384	T:0.987769	C:0.012231
1	196472485	rs406747383	A:0.889007	G:0.110993
1	196545610	rs421934602	T:0.782416	G:0.217584
1	196607093	rs400505461	C:0.874912	T:0.125088
1	196646519	rs412061419	C:0.551077	T:0.448923
1	196737492	rs401950561	G:0.728723	T:0.271277
1	196860833	rs413030753	C:0.752548	T:0.247452
1	196911677	rs424116631	A:0.866538	G:0.133462
1	196964959	rs403139800	A:0.909759	G:0.0902411
1	196993917	rs418597685	C:0.808356	T:0.191644
1	197058939	rs425526249	G:0.938594	A:0.0614055
1	197105948	rs404054437	G:0.547101	A:0.452899
1	197169224	AX-169030417	T:0.582171	C:0.417829
2	151715844	AX-169027229	C:0.550477	T:0.449523
2	151758178	rs426268066	T:0.966297	C:0.0337028
2	151793561	rs400568753	G:0.863719	A:0.136281
2	151870611	rs423441723	T:0.779049	G:0.220951
2	151888029	rs406236726	T:0.523843	C:0.476157
2	151938794	rs410930294	T:0.639604	C:0.360396
2	151983292	rs405935210	T:0.794198	C:0.205802
2	152076653	AX-169033137	A:0.705456	C:0.294544
2	152091788	rs415798182	G:0.684879	A:0.315121
2	152124905	rs413044104	G:0.579085	A:0.420915
2	152160860	rs424226997	C:0.895607	T:0.104393
2	152203740	rs403213577	C:0.786798	A:0.213202
2	152215629	rs418369740	A:0.807078	G:0.192922
2	152312317	rs404141872	T:0.893757	G:0.106243
2	152332629	rs415306824	A:0.74216	C:0.25784
2	152347816	AX-169027611	A:0.651997	G:0.348003
2	152437856	rs409488473	T:0.580641	C:0.419359
2	152529090	rs420739072	A:0.537161	G:0.462839
2	152620709	rs427955434	G:0.764893	A:0.235107
2	152729213	rs430295421	G:0.668345	A:0.331655
2	152773944	rs400591600	T:0.66022	C:0.33978
2	152834616	rs411737021	A:0.52044	G:0.47956
2	152895588	rs418911612	A:0.938309	G:0.0616905
2	152962330	rs401925408	A:0.787384	G:0.212616
2	153002900	rs413117853	T:0.655676	G:0.344324
2	153015238	rs424372032	A:0.73692	C:0.26308
2	153037473	AX-169029442	T:0.545891	C:0.454109
2	153128082	rs402823683	G:0.888522	A:0.111478
2	153167948	rs414038959	A:0.577435	G:0.422565
2	153199229	rs425576266	C:0.914738	T:0.0852622
2	153227475	rs404114850	C:0.543258	T:0.456742
2	153319604	rs402389343	C:0.785937	T:0.214063
2	153382973	rs415316273	T:0.773258	C:0.226742
2	153446387	rs405047660	T:0.77508	C:0.22492
2	153485545	rs416757378	T:0.698209	C:0.301791
2	153569061	rs428033454	T:0.710485	C:0.289515
2	153621375	rs425682462	A:0.912984	G:0.0870159
2	153632369	rs406433133	A:0.626274	G:0.373726
2	153712102	AX-178191831	G:0.763759	T:0.236241
2	153712102	AX-178191844	G:0.932337	A:0.067663
2	153738593	rs429195828	A:0.50307	G:0.49693
2	153765602	rs407738248	T:0.946425	C:0.0535755
2	153835740	rs426110976	C:0.950306	T:0.0496944
2	153887991	rs419564680	T:0.784343	G:0.215657
2	153937847	rs418987051	G:0.785663	A:0.214337
2	153972547	rs401561296	A:0.654378	G:0.345622
2	154021672	rs420418330	G:0.551533	A:0.448467
2	154052685	rs398825045	A:0.878704	C:0.121296
2	154114803	rs414034182	T:0.525116	C:0.474884
2	154164888	rs425344245	T:0.806356	C:0.193644
2	154194950	rs411373655	G:0.71501	A:0.28499
2	154256628	rs400159020	T:0.757031	C:0.242969
2	154323965	rs426687233	C:0.642677	A:0.357323
2	154331314	rs405128016	T:0.756381	C:0.243619
2	154389565	rs416332876	C:0.831924	T:0.168076
2	154431209	rs423742584	T:0.520313	C:0.479687
2	154437525	rs402367384	C:0.883013	T:0.116987
2	154485606	rs417592413	C:0.750465	A:0.249535
2	154545138	rs428712773	A:0.652885	G:0.347115
2	154579541	rs407374225	A:0.508931	G:0.491069
2	154598966	rs414984395	G:0.614072	C:0.385928
2	154659901	AX-169029575	T:0.626089	C:0.373911
2	154712159	rs430340304	T:0.603946	C:0.396054
2	154723424	rs408732261	A:0.686504	C:0.313496
2	154853992	rs430095411	C:0.795704	A:0.204296
2	154876398	rs427791550	T:0.580254	C:0.419746
2	154939017	rs410033113	T:0.623509	G:0.376491
2	155026089	rs421104940	G:0.522138	A:0.477862
2	155064316	rs410946578	G:0.690243	A:0.309757
2	155107453	rs426768813	A:0.922422	C:0.0775784
2	155126465	rs401066436	C:0.56016	T:0.43984
2	155158608	rs412249868	A:0.883782	G:0.116218
2	155191187	rs423558931	T:0.810261	C:0.189739
2	155231390	rs402431123	G:0.863091	A:0.136909
2	155237297	rs417853973	C:0.841564	T:0.158436
2	155267683	rs427986252	C:0.834814	T:0.165186
2	155294175	rs424724696	G:0.981406	A:0.0185941
2	155337073	rs403366637	G:0.733303	T:0.266697
2	155421873	rs430837899	T:0.673291	C:0.326709
2	155566465	rs430359014	G:0.685497	A:0.314503
2	155606280	rs408748505	G:0.821234	A:0.178766
2	155650761	rs415864439	G:0.539977	A:0.460023
2	155677780	rs427137785	T:0.4932	C:0.5068
5	76049902	rs414870005	A:0.663138	G:0.336862
5	76103987	rs426130916	T:0.538286	G:0.461714
5	76146950	rs404724019	A:0.520394	G:0.479606
5	76171118	rs415543864	C:0.975867	T:0.0241332
5	76208915	rs426943773	T:0.7368	C:0.2632
5	76233696	rs409487914	T:0.546594	C:0.453406
5	76292424	rs405274154	C:0.800861	A:0.199139
5	76414228	rs416734243	G:0.813209	A:0.186791
5	76521951	AX-169033174	A:0.877786	C:0.122214
5	76532891	rs427943874	C:0.868314	T:0.131686
5	76631385	rs407115603	G:0.811418	A:0.188582
5	76736076	rs422499587	A:0.531504	G:0.468496
5	76768166	rs429779160	A:0.930807	C:0.0691933
5	76800488	AX-169026609	A:0.844828	G:0.155172
5	76876928	rs408294202	A:0.574725	G:0.425275
5	76913678	rs419149720	T:0.575136	G:0.424864
5	76962367	AX-169035628	T:0.517026	G:0.482974
5	77102493	rs413037283	C:0.746039	T:0.253961
5	77161913	rs398889406	G:0.618696	A:0.381304
5	77194402	rs410673439	C:0.776617	T:0.223383
5	77218701	rs426083553	T:0.834389	C:0.165611
5	77245395	rs404675074	G:0.65647	A:0.34353
5	77267281	rs411845376	C:0.556172	T:0.443828
5	77333909	rs423007909	C:0.509867	T:0.490133
5	77367370	rs405302524	C:0.847117	T:0.152883
5	77426392	AX-169029912	T:0.686268	C:0.313732
5	77480432	rs419333074	G:0.733256	A:0.266744
5	77515957	rs416612115	T:0.527987	G:0.472013
5	77551293	rs427816952	A:0.686494	G:0.313506
5	77606635	rs407842181	C:0.657595	T:0.342405
5	77635110	rs405714206	G:0.639266	C:0.360734
5	77685048	rs402405365	T:0.644475	C:0.355525
5	77767268	rs409200272	C:0.548154	T:0.451846
5	77779905	rs406495086	A:0.854813	G:0.145187
5	77834107	rs418386488	G:0.648603	A:0.351397
5	77841003	rs429730297	A:0.614823	G:0.385177
5	77888494	rs419579453	C:0.621336	T:0.378664
5	77926213	rs430759058	A:0.517938	G:0.482062
5	77984590	rs408916555	T:0.577369	C:0.422631
5	78036010	rs419993011	C:0.678121	T:0.321879
5	78072063	rs398777693	G:0.763432	A:0.236568
5	78159875	rs414197875	T:0.727252	G:0.272748
5	78179597	rs421419733	A:0.584352	G:0.415648
5	78274327	AX-169033801	T:0.808441	C:0.191559
5	78296888	AX-169035236	T:0.602654	C:0.397346
5	78445971	rs411800879	A:0.87188	G:0.12812
5	78494552	rs423203258	T:0.875313	G:0.124687
5	78521119	rs415792004	C:0.754587	T:0.245413
5	78543128	rs405747590	A:0.962279	G:0.0377209
5	78600994	rs412473199	T:0.788329	C:0.211671
5	78627517	rs423629551	G:0.885225	A:0.114775
5	78740026	AX-169034868	G:0.888992	A:0.111008
5	78757641	rs417718071	C:0.725424	A:0.274576
5	78816136	rs429118647	G:0.900747	A:0.0992531
5	78837526	rs404045030	T:0.522381	C:0.477619
5	78933979	rs409342618	G:0.94539	A:0.0546103
5	79001358	rs416051051	G:0.627124	T:0.372876
5	79014296	rs427324009	A:0.873243	G:0.126757
5	79071269	rs415054703	G:0.585084	A:0.414916
5	79109965	rs422044282	T:0.978029	C:0.0219706
5	79147425	rs398819296	C:0.638486	T:0.361514
5	79186927	rs409991501	C:0.605144	A:0.394856
5	79239237	rs421374829	T:0.525	G:0.475
5	79262293	rs399910307	C:0.530715	T:0.469285
5	79322514	rs420157322	T:0.690109	C:0.309891
5	79373938	rs407593250	G:0.68937	A:0.31063
5	79478908	rs401574437	A:0.884084	G:0.115916
5	79542631	rs119102657	T:0.562571	C:0.437429
5	79603510	rs424191140	G:0.531272	A:0.468728
5	79693742	rs420562587	A:0.797473	G:0.202527
5	79732944	rs398177414	G:0.549141	A:0.450859
5	79827680	rs400331102	T:0.908401	C:0.0915987
5	79890555	rs424921298	T:0.563293	C:0.436707
5	79905551	rs413565075	T:0.606569	C:0.393431
5	79982152	rs403426292	G:0.798321	A:0.201679
5	80011018	rs415266065	T:0.843757	C:0.156243
7	21438651	rs429758116	A:0.551509	G:0.448491
7	21451855	rs429318788	T:0.855379	C:0.144621
7	21545583	AX-169033274	G:0.582729	T:0.417271
7	21558890	rs160297838	C:0.579145	G:0.420855
7	21589654	rs407788506	G:0.498755	A:0.501245
7	21637256	rs429736819	C:0.643521	T:0.356479
7	21645798	rs413535206	T:0.795935	C:0.204065
7	21713359	rs408455732	G:0.714269	A:0.285731
7	21809505	rs398400160	C:0.550539	T:0.449461
7	21871896	rs398375363	T:0.64449	C:0.35551
7	21911764	rs414297614	C:0.499546	A:0.500454
7	21952248	rs400382675	A:0.807684	G:0.192316
7	22026509	rs400084146	G:0.860941	T:0.139059
7	22088616	rs424109444	T:0.671917	C:0.328083
7	22172957	rs411322150	T:0.653872	C:0.346128
7	22217201	rs423126528	G:0.773448	A:0.226552
7	22253885	AX-169032438	C:0.65	T:0.35
7	22274721	AX-169033419	G:0.764506	A:0.235494
7	22294581	AX-169027917	A:0.531693	G:0.468307
7	22713006	AX-169032138	A:0.828402	G:0.171598
7	22762902	rs426574349	G:0.629541	A:0.370459
7	22916999	rs161934314	T:0.621002	C:0.378998
7	23026331	AX-169032101	T:0.651687	C:0.348313
7	23180385	rs400261891	G:0.902356	A:0.0976439
7	23287937	rs421508925	G:0.649411	A:0.350589
7	23340910	rs417896566	T:0.560091	C:0.439909
7	23378029	rs416233850	A:0.861338	G:0.138662
7	23433879	rs429239379	A:0.6492	G:0.3508
7	23502342	rs430776158	C:0.568192	T:0.431808
7	23513671	AX-169029957	G:0.818595	A:0.181405
7	23623862	rs417472802	A:0.69909	C:0.30091
7	23663768	rs403565747	T:0.869317	C:0.130683
7	23737661	rs414895725	C:0.878124	G:0.121876
7	23778602	rs430218107	C:0.77628	T:0.22372
7	23816568	rs408350220	T:0.808628	C:0.191372
7	23881389	rs398314457	A:0.797976	G:0.202024
7	23895228	rs411911207	C:0.634655	T:0.365345
7	23939664	rs419540936	C:0.830836	T:0.169164
7	23995138	rs414692904	G:0.802807	A:0.197193
7	24039225	rs426946415	C:0.785176	T:0.214824
7	24181636	rs420899073	C:0.898414	T:0.101586
7	24190564	rs399944915	A:0.732759	G:0.267241
7	24261715	rs430603742	A:0.935502	G:0.0644978
7	24326427	rs419611042	A:0.553968	G:0.446032
7	24377834	rs424439678	C:0.834317	T:0.165683
7	24441207	rs403487695	T:0.882614	C:0.117386
7	24452825	rs398151907	T:0.523473	G:0.476527
7	24473461	rs414809683	T:0.573529	C:0.426471
7	24608962	rs409471100	C:0.781411	T:0.218589
7	24688140	rs426803090	G:0.59478	T:0.40522
7	24740360	rs416674015	G:0.784645	T:0.215355
7	24878001	rs428072931	A:0.898026	C:0.101974
7	24914387	rs419590913	T:0.764639	C:0.235361
7	24939126	rs407134243	G:0.585397	A:0.414603
7	24977005	rs422366577	G:0.966813	A:0.0331869
7	25000058	rs401061103	C:0.596605	T:0.403395
7	25011606	rs408340540	A:0.56227	G:0.43773
7	25058548	AX-169034835	T:0.56297	C:0.43703
7	25127963	rs401725570	T:0.507488	C:0.492512
7	25222376	AX-169031414	C:0.735607	T:0.264393
7	25270270	rs423257275	G:0.827186	T:0.172814
7	25288310	rs410684983	G:0.582377	A:0.417623
7	25314690	rs425948475	A:0.772603	G:0.227397
7	25347099	rs404576863	T:0.511848	C:0.488152
7	25377175	rs160303250	C:0.776303	T:0.223697
7	25411114	rs423131383	G:0.856542	A:0.143458
7	90876084	rs408451181	C:0.684569	T:0.315431
7	90940214	rs402568353	C:0.677211	T:0.322789
7	90975331	rs416200256	C:0.659669	T:0.340331
7	91019138	rs427361041	C:0.525011	T:0.474989
7	91093482	rs410085045	C:0.698576	T:0.301424
7	91131159	rs417743196	C:0.591667	T:0.408333
7	91208974	rs424556709	C:0.791501	T:0.208499
7	91272962	rs429029772	C:0.642409	T:0.357591
7	91307731	rs419124582	C:0.560517	T:0.439483
7	91347107	rs401270989	A:0.587163	G:0.412837
7	91395419	rs408473261	T:0.79197	G:0.20803
7	91457814	AX-169032082	A:0.808669	C:0.191331
7	91545693	rs413701484	A:0.696299	G:0.303701
7	91572672	rs398263158	C:0.500113	T:0.499887
7	91574870	rs425340525	C:0.630263	A:0.369737
7	91589143	rs399995061	G:0.784493	A:0.215507
7	91606375	rs411306194	T:0.573046	C:0.426954
7	91645923	rs426764753	C:0.79846	T:0.20154
7	91671931	rs404802843	T:0.800906	C:0.199094
7	91721934	rs415500720	A:0.526849	G:0.473151
7	91753039	rs416024675	A:0.750511	G:0.249489
7	91810719	rs410174217	A:0.991164	G:0.00883552
7	91847048	rs412134279	C:0.739044	T:0.260956
7	91943978	rs398390642	G:0.828977	A:0.171023
7	91962064	rs413813538	C:0.796402	A:0.203598
7	91979256	rs425130856	G:0.661023	A:0.338977
7	91993631	rs403739834	A:0.57715	G:0.42285
7	92061158	rs425684903	G:0.942906	A:0.0570942
7	92202780	rs415638562	G:0.612903	A:0.387097
7	92215284	rs426990428	C:0.938955	T:0.0610452
7	92244483	rs410130842	A:0.51007	G:0.48993
7	92327723	rs417364545	A:0.759391	G:0.240609
7	92416958	AX-169030109	C:0.540173	T:0.459827
7	92466674	rs422275226	A:0.689979	G:0.310021
7	92505787	rs400817325	G:0.813561	A:0.186439
7	92589063	rs407920493	G:0.810193	A:0.189807
7	92653485	AX-169027055	T:0.514603	C:0.485397
7	92694858	rs419306530	C:0.851195	T:0.148805
7	92723174	rs401910823	C:0.858794	G:0.141206
7	92758136	rs413778760	G:0.756809	A:0.243191
7	92768806	rs425116291	A:0.933818	T:0.0661817
7	92839044	AX-169027117	T:0.941156	C:0.0588435
7	92909870	rs421562603	A:0.560815	G:0.439185
7	92933939	rs399556011	T:0.959343	C:0.0406569
7	92969818	rs410885522	A:0.558002	G:0.441998
7	93057449	AX-169029783	A:0.515542	G:0.484458
7	93084137	rs426315079	A:0.77281	G:0.22719
7	93128910	AX-169031262	G:0.70925	A:0.29075
7	93218142	rs411469482	C:0.75653	T:0.24347
7	93222981	rs422839984	G:0.830847	A:0.169153
7	93284962	rs415265720	C:0.62998	T:0.37002
7	93315439	rs427675226	A:0.517296	G:0.482704
7	93353104	rs405515678	G:0.721065	A:0.278935
7	93431261	rs415207961	G:0.740411	A:0.259589
7	93489154	rs417348372	A:0.526585	G:0.473415
7	93549235	AX-169032687	C:0.615167	T:0.384833
7	93642578	rs425352196	T:0.58169	C:0.41831
7	93698673	AX-169028775	C:0.554795	T:0.445205
7	93779734	rs403153853	A:0.707436	G:0.292564
7	93870727	rs418278996	T:0.819296	C:0.180704
7	93910179	rs429677852	T:0.770942	G:0.229058
7	93963958	rs407860533	A:0.625684	G:0.374316
7	93998180	rs419271519	G:0.677647	A:0.322353
7	94054679	rs423016888	T:0.749263	C:0.250737
7	94114931	rs408417265	C:0.551576	T:0.448424
7	94167564	rs160374663	C:0.629102	T:0.370898
7	94215585	rs423087512	T:0.699366	C:0.300634
7	94281175	rs399424780	G:0.495813	A:0.504187
7	94318276	rs400219438	G:0.609848	A:0.390152
7	94389397	rs410741802	C:0.775515	T:0.224485
7	94397596	rs421849913	T:0.640973	C:0.359027
7	94446471	rs422821366	T:0.76971	C:0.23029
7	94546896	rs414152983	T:0.545903	C:0.454097
7	94555323	rs400605853	T:0.860739	C:0.139261
7	94611212	rs55629979	T:0.928912	C:0.0710884
7	94740380	rs403001697	C:0.620763	T:0.379237
7	94801695	AX-169029201	T:0.590071	C:0.409929
7	94842718	rs429646011	A:0.852548	G:0.147452
9	23327326	AX-169035007	A:0.918064	G:0.0819356
9	23379192	rs410651590	T:0.926421	C:0.0735794
9	23425645	rs423914867	A:0.912299	G:0.0877014
9	23471407	rs412685466	C:0.813377	T:0.186623
9	23498638	rs422401081	A:0.577188	G:0.422812
9	23509867	rs425555572	G:0.931074	T:0.068926
9	23542354	rs422070633	G:0.64323	A:0.35677
9	23608065	rs409128615	C:0.548099	T:0.451901
9	23648423	rs430574044	A:0.516535	G:0.483465
9	23713213	rs408654892	A:0.898515	G:0.101485
9	23786530	rs409595484	C:0.545568	T:0.454432
9	23848249	rs415896848	C:0.540828	A:0.459172
9	23882835	rs427181315	C:0.768597	T:0.231403
9	23955305	rs421185262	C:0.547017	T:0.452983
9	24144422	rs400413450	A:0.667801	G:0.332199
9	24164036	rs412227428	G:0.944419	A:0.0555807
9	24204165	rs419378636	T:0.839805	C:0.160195
9	24253155	rs402029010	T:0.961665	C:0.0383353
9	24296546	rs411897745	T:0.803846	C:0.196154
9	24326194	rs413327558	G:0.797872	T:0.202128
9	24347655	rs424779207	T:0.558957	C:0.441043
9	24395602	rs402755998	G:0.930125	A:0.0698754
9	24438324	rs414086853	G:0.677098	T:0.322902
9	24471931	rs425421391	A:0.564937	G:0.435063
9	24527156	rs403895855	T:0.612869	C:0.387131
9	24616115	rs413663526	G:0.700657	A:0.299343
9	24656329	rs415215346	G:0.519954	A:0.480046
9	24693373	rs426883381	C:0.655875	T:0.344125
9	24740849	rs405606815	C:0.640498	T:0.359502
9	24774911	rs416914240	C:0.544812	A:0.455188
9	24818137	rs428171804	C:0.506826	T:0.493174
9	24869560	rs421797663	C:0.620494	T:0.379506
9	24932051	rs428944914	G:0.590621	A:0.409379
9	24962706	rs407445104	T:0.544218	C:0.455782
9	24995767	rs418847655	C:0.582674	T:0.417326
9	25022509	rs401983556	A:0.847077	G:0.152923
9	25060227	rs420345881	T:0.737761	G:0.262239
9	25102833	rs399129202	C:0.935714	T:0.0642857
9	25126958	rs414037369	G:0.921833	T:0.0781674
9	25192877	rs425259318	G:0.859955	A:0.140045
9	25243140	rs416206775	A:0.592609	G:0.407391
9	25297453	rs419935379	A:0.70469	G:0.29531
9	25358504	rs411738325	G:0.698278	A:0.301722
9	25417710	rs403848619	T:0.832499	A:0.167501
9	25516051	AX-169028866	A:0.557657	G:0.442343
9	25607900	rs55631159	G:0.606633	A:0.393367
9	25683077	rs409397382	C:0.81536	T:0.18464
9	25742012	rs425277394	T:0.792752	C:0.207248
9	25806398	AX-169028919	T:0.879901	C:0.120099
9	25924965	rs422672574	G:0.896211	T:0.103789
9	25987176	rs426581269	C:0.655836	T:0.344164
9	26000009	rs405604591	C:0.692756	T:0.307244
9	26038490	AX-169032382	A:0.509058	G:0.490942
9	26111518	rs416938586	C:0.598066	T:0.401934
9	26163435	rs402589107	A:0.805318	G:0.194682
9	26223122	rs418064344	C:0.869516	T:0.130484
9	26266321	rs407396145	A:0.796217	G:0.203783
9	26301296	rs425098408	A:0.706813	G:0.293187
9	26363920	rs410723957	A:0.658996	C:0.341004
9	26467606	AX-169029160	G:0.690773	A:0.309227
9	26487799	rs426600450	G:0.885957	A:0.114043
9	26531527	rs428069855	G:0.567595	A:0.432405
9	26665930	AX-169031965	T:0.696892	C:0.303108
9	26726615	rs398969485	G:0.51308	A:0.48692
9	26757076	rs410298476	G:0.841143	A:0.158857
9	26786744	rs421675185	G:0.603531	A:0.396469
9	26870857	rs399699639	C:0.893368	T:0.106632
9	26878847	rs411015091	G:0.848687	A:0.151313
9	26936210	rs400904890	C:0.897894	T:0.102106
9	26973479	rs412108144	C:0.740953	T:0.259047
9	27024012	rs424063365	T:0.806792	C:0.193208
9	27063745	rs402536101	T:0.515859	C:0.484141
9	27110760	rs418015028	G:0.787975	A:0.212025
9	27166986	rs425208968	T:0.557065	G:0.442935
9	27213493	rs425313466	C:0.708899	T:0.291101
9	44047137	rs398375951	T:0.686128	C:0.313872
9	44107904	rs413642759	A:0.622674	G:0.377326
9	44139176	rs421425444	C:0.72555	T:0.27445
9	44181445	rs400006718	C:0.721014	T:0.278986
9	44204545	rs411308325	T:0.74015	C:0.25985
9	44385274	AX-169028545	T:0.564505	C:0.435495
9	44399392	AX-169027252	G:0.578643	A:0.421357
9	44528909	rs412072487	G:0.764132	A:0.235868
9	44541138	rs423093787	C:0.702832	A:0.297168
9	44628863	rs417265385	A:0.801955	C:0.198045
9	44665941	rs425012839	C:0.508046	A:0.491954
9	44686887	rs403612010	G:0.690395	A:0.309605
9	44751356	rs414909665	C:0.713572	T:0.286428
9	44783248	rs430223441	G:0.749071	A:0.250929
9	44790081	rs408423719	A:0.951587	G:0.0484131
9	44824040	AX-169030429	T:0.507279	C:0.492721
9	44948400	rs415504501	G:0.642582	A:0.357418
9	44964305	rs426847021	T:0.669434	C:0.330566
9	45065003	AX-169029020	C:0.553685	T:0.446315
9	45161740	rs409498702	T:0.566992	C:0.433008
9	45206187	rs420872231	G:0.90361	A:0.0963896
9	45306636	rs426303635	G:0.511358	A:0.488642
9	45364923	rs407170653	G:0.91861	A:0.0813901
9	45385174	rs422435860	C:0.525551	T:0.474449
9	45431948	rs422024190	T:0.780082	C:0.219918
9	45451816	rs401030476	G:0.854412	A:0.145588
9	45503453	rs412357994	T:0.928491	C:0.0715094
9	45653663	AX-169027668	A:0.634263	G:0.365737
9	45711860	rs403562961	A:0.498527	G:0.501473
9	45782207	rs414867098	T:0.78054	C:0.21946
9	45864372	rs416882754	A:0.517441	G:0.482559
9	45892074	rs404631640	G:0.505351	A:0.494649
9	45954365	rs426806193	T:0.764669	C:0.235331
9	46029959	rs409458321	C:0.636426	T:0.363574
9	46077612	rs416698415	A:0.929868	T:0.0701316
9	46087226	rs428104638	C:0.735048	T:0.264952
9	46168539	rs406498809	G:0.619053	T:0.380947
9	46202139	rs422498758	G:0.744444	A:0.255556
9	46221820	rs401043157	A:0.708881	G:0.291119
9	46253462	rs408238319	C:0.756056	T:0.243944
9	46308554	rs401765877	A:0.602675	G:0.397325
9	46400120	rs413084790	A:0.59669	G:0.40331
9	46421659	rs424402506	C:0.881761	G:0.118239
9	46521375	AX-169029717	C:0.850287	T:0.149713
9	46524144	rs398767223	C:0.865867	T:0.134133
9	46558354	rs414173615	C:0.953422	T:0.0465775
9	46593673	rs404082214	T:0.617767	G:0.382233
9	46607513	rs405255690	G:0.853263	A:0.146737
9	46639089	rs403018931	G:0.722787	A:0.277213
9	46714202	rs404638875	A:0.773551	G:0.226449
9	46763820	rs411858107	A:0.86125	G:0.13875
9	46784478	rs423197388	G:0.605878	A:0.394122
9	46882877	rs416522397	A:0.590379	G:0.409621
9	46911698	rs427926982	T:0.822577	G:0.177423
9	47007895	rs417725256	A:0.525917	G:0.474083
9	47019290	rs429497997	A:0.515409	G:0.484591
9	47137323	AX-169034833	A:0.945143	C:0.0548571
9	47156880	rs408218929	G:0.636456	A:0.363544
9	47266737	AX-169031450	A:0.653864	C:0.346136
9	47362083	rs419592785	A:0.648254	G:0.351746
9	47393154	rs430842491	C:0.557182	T:0.442818
9	47463420	rs417078409	T:0.806312	G:0.193688
9	47500331	rs420191583	C:0.546432	A:0.453568
9	47532962	rs398721934	A:0.766069	G:0.233931
9	47548327	rs414139983	T:0.812599	C:0.187401
9	47607103	rs421174427	T:0.646372	C:0.353628
9	47619151	rs400446906	G:0.772089	A:0.227911
9	47672898	rs411787359	T:0.680562	C:0.319438
9	47720338	rs406967295	G:0.581234	A:0.418766
9	47741053	rs409138928	G:0.753907	A:0.246093
9	47825789	rs405666824	C:0.604058	A:0.395942
9	47843009	rs412893132	G:0.54565	A:0.45435
9	47950755	AX-169028233	C:0.644235	T:0.355765
9	49930730	AX-169026438	C:0.726777	T:0.273223
9	49994559	rs420571759	T:0.687825	G:0.312175
9	50055708	AX-169028654	G:0.854894	A:0.145106
9	50121928	rs408432239	C:0.504013	G:0.495987
9	50183875	rs425123381	A:0.661078	G:0.338922
9	50276869	rs401404129	A:0.530705	G:0.469295
9	50318215	rs401620279	G:0.803962	A:0.196038
9	50386911	rs400767163	C:0.723244	G:0.276756
9	50463148	rs419010585	C:0.546393	T:0.453607
9	50472159	rs423898480	A:0.620838	G:0.379162
9	50554888	rs410285886	A:0.900091	G:0.0999093
9	50654682	AX-169033396	T:0.709252	G:0.290748
9	50709276	rs404873683	C:0.802679	T:0.197321
9	50903731	AX-169028708	A:0.763313	C:0.236687
9	50944619	AX-169031244	G:0.624915	A:0.375085
9	51031276	AX-169026234	G:0.597891	A:0.402109
9	51042059	AX-169030369	G:0.64412	A:0.35588
9	51196564	AX-169026765	T:0.553288	C:0.446712
9	51254544	AX-169033084	G:0.84058	A:0.15942
9	51323442	AX-169032542	A:0.791123	C:0.208877
9	51476258	rs409874674	T:0.835794	C:0.164206
9	51575402	rs409267623	C:0.965135	T:0.0348653
9	51592967	rs420649639	T:0.938041	C:0.061959
9	51636301	rs410004319	A:0.790901	G:0.209099
9	51711414	rs421411960	C:0.582367	T:0.417633
9	51761730	rs412381322	A:0.665459	G:0.334541
9	51818310	AX-169029797	T:0.526871	G:0.473129
9	51864066	rs418886027	T:0.556732	C:0.443268
9	51885382	rs401533036	T:0.852875	G:0.147125
9	51934119	AX-169028757	C:0.59176	T:0.40824
9	52068437	rs412844707	A:0.550159	G:0.449841
9	52165891	rs424035153	A:0.982895	G:0.0171047
9	52335222	rs424896231	A:0.90938	G:0.09062
9	52428789	rs403369960	G:0.601371	A:0.398629
9	52565541	rs426545116	C:0.632779	T:0.367221
9	52575226	rs405137974	G:0.939033	A:0.0609671
9	52619668	rs416463860	T:0.816735	C:0.183265
9	52643203	rs410333645	T:0.543676	G:0.456324
9	52734688	rs406958123	G:0.598299	A:0.401701
9	52796157	rs422399963	T:0.621711	C:0.378289
9	52877550	rs401484267	A:0.523804	G:0.476196
9	52895003	rs408712619	G:0.575116	A:0.424884
9	52992398	AX-169035722	G:0.770123	A:0.229877
9	53015370	rs420112149	C:0.918577	T:0.0814228
9	53055485	rs398517884	G:0.554118	A:0.445882
9	53099357	rs413940657	A:0.642225	G:0.357775
9	53130544	rs424577428	A:0.852347	G:0.147653
9	53177359	rs399244236	A:0.803781	G:0.196219
9	53281169	rs425983896	T:0.686798	G:0.313202
9	53307896	rs405096764	C:0.685886	T:0.314114
9	53344689	rs416292584	T:0.696173	C:0.303827
9	53415397	rs423611843	G:0.547349	A:0.452651
9	53423465	rs406198448	C:0.833295	T:0.166705
9	53495093	rs417537568	T:0.824296	G:0.175704
9	53571443	rs428249952	T:0.591015	C:0.408985
9	53635613	rs406910815	C:0.572271	T:0.427729
9	53651293	rs429640140	G:0.990093	A:0.00990663
9	53703348	rs408018976	C:0.777765	T:0.222235
9	53748746	rs419683781	C:0.50878	A:0.49122
9	53811615	rs398463732	G:0.620326	T:0.379674
9	53852431	rs421199742	C:0.735247	T:0.264753
14	13604818	rs429797152	C:0.709305	T:0.290695
14	13638116	rs413089101	G:0.561636	A:0.438364
14	13696861	rs429062817	G:0.768743	A:0.231257
14	13721933	rs398160063	C:0.751379	T:0.248621
14	13859341	AX-169033261	T:0.743941	C:0.256059
14	13893792	rs421657961	G:0.837075	A:0.162925
14	14089181	AX-169032998	C:0.556399	T:0.443601
14	14136488	AX-169035043	T:0.678903	C:0.321097
14	14282459	rs411300425	T:0.772522	C:0.227478
14	14320946	rs398241949	T:0.599705	C:0.400295
14	14364338	AX-169028638	C:0.607333	T:0.392667
14	14429203	rs415137448	C:0.950284	T:0.0497162
14	14452263	rs426329213	C:0.538251	T:0.461749
14	14463575	rs405180718	A:0.9822	G:0.0177997
14	14550304	AX-169028806	G:0.861373	A:0.138627
14	14657550	rs160912150	A:0.67931	G:0.32069
14	14691342	rs410236014	A:0.886472	G:0.113528
14	14803883	AX-169034848	T:0.883969	C:0.116031
14	14908439	rs417798683	C:0.703851	T:0.296149
14	14944427	rs428973173	T:0.55606	C:0.44394
14	14953941	rs407396860	C:0.867927	T:0.132073
14	15008939	rs401264364	T:0.744372	C:0.255628
14	15163439	AX-169027747	G:0.87262	A:0.12738
14	15238845	rs408741405	T:0.681766	C:0.318234
14	15341455	AX-169033233	A:0.773047	G:0.226953
14	15403646	rs420117972	T:0.919032	C:0.0809675
14	15417939	AX-169029113	T:0.907056	G:0.0929442
14	15514956	rs413823412	C:0.953974	T:0.0460256
14	15551363	rs421412061	A:0.886447	G:0.113553
14	15651208	rs409706618	G:0.681901	A:0.318099
14	15700496	rs426280088	A:0.754991	G:0.245009
14	15808076	rs412359555	G:0.575361	T:0.424639
14	15857946	AX-169026610	C:0.567697	T:0.432303
14	15916620	rs423521812	G:0.605144	A:0.394856
14	15944658	rs406088936	T:0.994005	C:0.00599548
14	15981360	rs417373498	G:0.523464	A:0.476536
14	16062459	rs403367125	C:0.50872	A:0.49128
14	16098798	rs414683037	G:0.596045	C:0.403955
14	16113716	rs426479357	T:0.869118	C:0.130882
14	16193254	rs400917068	A:0.74038	G:0.25962
14	16236771	rs429926670	A:0.727252	G:0.272748
14	16277597	rs420070551	A:0.625311	C:0.374689
14	16283237	rs427114348	A:0.720933	C:0.279067
14	16349731	rs398429701	G:0.806232	A:0.193768
14	16407344	rs409830682	G:0.986759	A:0.0132413
14	16464101	rs405419227	C:0.911891	T:0.0881087
14	16473491	rs401239783	C:0.542177	T:0.457823
14	16485207	rs413379309	A:0.842805	G:0.157195
14	16531499	rs420697939	T:0.869309	C:0.130691
14	16597407	AX-169032145	C:0.756504	T:0.243496
14	16689653	rs403603371	C:0.615332	T:0.384668
14	16732208	rs427322226	A:0.872396	C:0.127604
14	16811472	rs407798008	T:0.632216	C:0.367784
14	16863149	rs414199356	G:0.540032	A:0.459968
14	16894215	rs422440790	C:0.79547	T:0.20453
14	17119674	AX-169027837	G:0.53551	T:0.46449
14	17139341	AX-169030253	C:0.752453	A:0.247547
14	17300293	rs399901576	G:0.822318	A:0.177682
14	17342078	rs430594172	A:0.992868	C:0.00713154
14	17403410	rs407713613	A:0.912255	G:0.0877453
14	17433552	AX-169032085	G:0.879357	A:0.120643
14	17533399	rs412192961	A:0.636683	G:0.363317
14	37861999	rs402780746	A:0.56644	G:0.43356
14	37936090	AX-169032532	A:0.729699	C:0.270301
14	38043283	rs401339932	A:0.698906	G:0.301094
14	38089554	rs408557172	T:0.573519	C:0.426481
14	38113203	rs419686569	T:0.512678	C:0.487322
14	38148964	rs398221462	G:0.515898	A:0.484102
14	38170832	rs413897949	G:0.6177	C:0.3823
14	38250883	rs425050603	C:0.816536	T:0.183464
14	38306508	rs407850355	C:0.530085	A:0.469915
14	38330512	rs55631693	C:0.524689	A:0.475311
14	38342841	rs399451762	G:0.715183	A:0.284817
14	38424328	AX-169031330	G:0.80025	A:0.19975
14	38451245	rs410653365	G:0.702446	A:0.297554
14	38470113	rs426075292	T:0.673543	C:0.326457
14	38618970	rs423248169	G:0.859802	A:0.140198
14	38687721	AX-169029644	A:0.533166	G:0.466834
14	38773893	rs407275343	G:0.545857	A:0.454143
14	38825174	rs418396275	G:0.771918	T:0.228082
14	38863534	rs429737586	A:0.623941	C:0.376059
14	38885846	rs409634853	C:0.672944	T:0.327056
14	38915867	rs402078083	A:0.592576	G:0.407424
14	38925214	rs418122464	C:0.59271	T:0.40729
14	38976510	rs419898082	T:0.789964	C:0.210036
14	38996970	rs427297087	C:0.614756	T:0.385244
14	39038875	rs426907102	G:0.732284	A:0.267716
14	39093403	AX-169033452	G:0.880942	A:0.119058
14	39153072	rs409512388	A:0.548772	G:0.451228
14	39196177	rs420785412	A:0.549841	G:0.450159
14	39271667	rs410853105	A:0.521857	G:0.478143
14	39309712	rs421954824	G:0.538383	A:0.461617
14	39399979	rs414419261	A:0.556084	C:0.443916
14	39415649	rs410323459	T:0.722792	C:0.277208
14	39508850	AX-169028523	G:0.726614	A:0.273386
14	39548715	rs426960926	G:0.891122	A:0.108878
14	39595610	rs160936404	T:0.515882	C:0.484118
14	39664630	rs415872838	C:0.751537	T:0.248463
14	39731908	rs400524863	C:0.600682	T:0.399318
14	39769021	rs412083741	G:0.523928	C:0.476072
14	39795104	rs423271518	G:0.812676	A:0.187324
14	39826395	rs405833732	T:0.527519	C:0.472481
14	39858010	rs412926887	C:0.849312	T:0.150688
14	39917127	rs411306925	G:0.593181	A:0.406819
14	39988306	rs400959480	A:0.736001	G:0.263999
14	40030942	rs412383022	C:0.648474	T:0.351526
14	40097165	rs407538321	G:0.803377	T:0.196623
14	40123844	rs415017647	T:0.667248	C:0.332752
14	40181205	AX-169033680	G:0.825826	T:0.174174
14	40278575	rs407924595	T:0.708996	G:0.291004
14	40287762	AX-169035328	A:0.581872	G:0.418128
14	40378659	rs425133513	G:0.652488	A:0.347512
14	40456602	rs423989207	T:0.587995	C:0.412005
14	40535986	rs403118343	A:0.659003	G:0.340997
14	40609156	rs418601604	G:0.948077	A:0.0519231
14	40660378	AX-169026387	G:0.535298	A:0.464702
14	40784350	rs429692245	C:0.570759	T:0.429241
14	40792309	AX-169026842	C:0.863492	T:0.136508
14	40956050	rs404934474	G:0.951449	T:0.0485514
14	40990422	rs404123843	T:0.791043	C:0.208957
14	41040730	rs415715991	G:0.781013	A:0.218987
14	41104648	rs421874468	C:0.793991	T:0.206009
14	41136092	rs428130654	T:0.98574	C:0.0142598
14	41274118	rs55632464	C:0.758433	T:0.241567
14	41348702	AX-169033180	C:0.617504	T:0.382496
14	41374561	rs414857205	A:0.894224	G:0.105776
14	41490622	rs429867821	T:0.617825	C:0.382175
14	41537452	rs409578754	G:0.644533	A:0.355467
14	41562692	rs420450213	G:0.62989	T:0.37011
14	41612747	rs427778136	C:0.590515	T:0.409485
14	41642632	rs418117129	C:0.521649	T:0.478351
14	41692276	rs406718673	G:0.511996	A:0.488004
14	41696728	rs411774529	C:0.744963	T:0.255037
14	41802703	rs399213680	T:0.753401	C:0.246599
14	41826428	rs418959900	T:0.549456	G:0.450544
15	21311150	AX-169030879	C:0.761679	T:0.238321
15	21406810	rs417020331	C:0.887642	T:0.112358
15	21482600	rs406564554	T:0.667732	C:0.332268
15	21489494	AX-169031897	G:0.734895	T:0.265105
15	21594492	rs429346715	G:0.749886	A:0.250114
15	21697008	AX-169028647	T:0.708918	C:0.291082
15	21737172	rs408078947	T:0.777816	C:0.222184
15	21812350	rs162037707	T:0.651339	C:0.348661
15	21823944	rs160685320	G:0.516959	A:0.483041
15	21898623	AX-169035295	T:0.91071	C:0.0892898
15	22022728	rs160685716	G:0.719623	A:0.280377
15	22075369	rs414249857	G:0.862483	A:0.137517
15	22138308	rs426533498	C:0.571429	G:0.428571
15	22188153	AX-169029635	C:0.516118	T:0.483882
15	22292372	rs404399010	T:0.893724	C:0.106276
15	22437088	rs413384314	G:0.898416	A:0.101584
15	22478784	rs422749888	C:0.828191	A:0.171809
15	22506656	rs405394739	G:0.733802	T:0.266198
15	22558809	rs425994048	C:0.838538	T:0.161462
15	22580266	rs425479878	A:0.713734	G:0.286266
15	22640363	AX-169029491	C:0.636765	T:0.363235
15	22703929	rs424546839	G:0.657195	A:0.342805
15	22717203	rs398930348	G:0.670662	T:0.329338
15	22781209	rs416585684	A:0.496136	C:0.503864
15	22783340	rs428246574	C:0.495798	T:0.504202
15	22823898	rs402674570	C:0.684837	T:0.315163
15	22888118	rs406700533	C:0.68043	T:0.31957
15	22899544	rs414869936	T:0.89513	C:0.10487
15	22937204	rs429091285	T:0.559891	C:0.440109
15	23002426	AX-169026504	C:0.515491	T:0.484509
15	23088437	rs408010257	A:0.718452	C:0.281548
15	23139093	rs410341212	C:0.779819	A:0.220181
15	23226951	rs428559187	G:0.902083	A:0.0979171
15	23262296	rs408175083	T:0.929461	C:0.0705389
15	23318667	rs406038455	T:0.623925	C:0.376075
15	23338992	rs418103837	T:0.921829	C:0.0781711
15	23391116	rs419396384	T:0.64467	C:0.35533
15	23437316	rs402907111	A:0.872393	G:0.127607
15	23456920	rs405679090	A:0.539471	C:0.460529
15	23545187	rs430481054	A:0.514839	G:0.485161
15	23593424	rs401209053	A:0.895494	G:0.104506
15	23632878	rs408875541	T:0.728604	C:0.271396
15	23728229	rs401357469	C:0.951256	A:0.0487443
15	23747895	rs399039093	C:0.521993	T:0.478007
15	23789404	rs427959330	A:0.567721	G:0.432279
15	23816985	rs414448718	A:0.583976	G:0.416024
15	23845949	rs421518725	A:0.696101	C:0.303899
15	23860150	rs400054913	C:0.507589	T:0.492411
15	23925452	rs411583985	A:0.562486	G:0.437514
15	23935021	rs55628038	A:0.619366	G:0.380634
15	23992222	rs422829768	G:0.773685	A:0.226315
15	23999819	rs408212433	G:0.547128	A:0.452872
15	24040613	rs404316700	G:0.680376	A:0.319624
15	24083295	rs405188435	G:0.810872	A:0.189128
15	24128527	rs160687661	T:0.657146	C:0.342854
15	24171224	rs427618417	A:0.619968	G:0.380032
15	24217232	rs423635327	G:0.538776	A:0.461224
15	24243851	rs402644877	G:0.684741	A:0.315259
15	24291012	rs425536857	T:0.87534	C:0.12466
15	24310847	rs404492600	T:0.513934	C:0.486066
15	24352803	rs417838452	G:0.816921	A:0.183079
15	24377291	rs414306975	A:0.737136	C:0.262864
15	24403529	rs162038658	A:0.888316	G:0.111684
15	24533668	AX-169032379	G:0.988273	A:0.0117268
15	24574442	rs403632577	C:0.567608	T:0.432392
15	24584976	rs414823023	G:0.680367	A:0.319633
15	24652284	rs430560325	C:0.687228	T:0.312772
15	24809932	rs399496391	C:0.83219	T:0.16781
15	24870677	rs411036714	C:0.734775	T:0.265225
15	24905305	rs416068439	A:0.686543	G:0.313457
15	25001344	rs410607603	T:0.615773	C:0.384227
15	25071179	rs407070481	C:0.898866	T:0.101134
15	25125789	rs422247604	T:0.612947	C:0.387053
15	25150820	rs401130425	G:0.593913	A:0.406087
15	25236732	AX-169035229	T:0.717415	C:0.282585
15	28983040	rs407719971	G:0.890621	C:0.109379
15	29052506	AX-169027245	A:0.544805	G:0.455195
15	29214747	rs418099224	T:0.612695	C:0.387305
15	29260978	rs422091017	T:0.499188	C:0.500812
15	29305885	AX-169032702	C:0.695243	T:0.304757
15	29414596	rs426052076	T:0.65714	G:0.34286
15	29440400	rs421906312	C:0.910487	T:0.0895132
15	29563594	rs415554989	A:0.802641	C:0.197359
15	29638128	rs407989708	T:0.619193	C:0.380807
15	29703305	rs427845454	T:0.59472	C:0.40528
15	29749473	rs429964559	T:0.694633	G:0.305367
15	29810217	rs403295308	C:0.672004	T:0.327996
15	29866252	rs411688732	G:0.552858	A:0.447142
15	29927298	AX-169028209	A:0.801869	G:0.198131
15	29985542	rs421821359	C:0.536104	T:0.463896
15	30004555	rs406061750	A:0.714885	G:0.285115
15	30045080	rs414328568	T:0.653531	C:0.346469
15	30069312	rs398422181	C:0.572803	T:0.427197
15	30130421	rs407631454	C:0.558721	T:0.441279
15	30192901	rs405964172	C:0.632919	T:0.367081
15	30228044	rs413205865	G:0.739475	A:0.260525
15	30265848	rs410877188	T:0.50601	C:0.49399
15	30290751	rs429231727	C:0.917232	T:0.082768
15	30362652	rs424272982	G:0.801486	A:0.198514
15	30421864	rs402836466	C:0.862155	T:0.137845
15	30485294	rs418185160	G:0.531342	T:0.468658
15	30519925	rs429777460	C:0.577959	T:0.422041
15	30581522	rs404198445	T:0.707767	G:0.292233
15	30622843	rs425985932	G:0.497506	T:0.502494
15	30641844	rs412288194	G:0.599637	A:0.400363
15	30653960	rs411068220	C:0.539157	T:0.460843
15	30753202	AX-169031312	C:0.604976	T:0.395024
15	30799468	rs406878336	T:0.534307	C:0.465693
15	30821864	rs418080579	A:0.984499	G:0.0155012
15	30878877	rs412565734	G:0.769658	A:0.230342
15	30904016	rs418894782	G:0.816141	A:0.183859
15	30941120	rs430590653	A:0.521395	G:0.478605
15	30951170	AX-169026909	G:0.628112	A:0.371888
15	31045967	rs418524136	A:0.626765	C:0.373235
15	31072677	rs411232925	G:0.788779	A:0.211221
15	31109620	rs409561600	T:0.668366	C:0.331634
15	31177782	rs162040782	C:0.483076	T:0.516924
15	31240270	rs406315818	A:0.699771	G:0.300229
15	31309312	rs421793994	G:0.635199	A:0.364801
15	31325582	rs400574187	G:0.861319	A:0.138681
15	31386708	AX-169028188	T:0.522214	C:0.477786
15	31492057	rs418699030	C:0.706229	T:0.293771
15	31525376	rs401541832	T:0.844622	G:0.155378
15	31559532	AX-169027303	T:0.840259	G:0.159741
15	31638373	rs400763284	C:0.602991	T:0.397009
15	31652814	rs426552009	T:0.523962	C:0.476038
15	31683921	rs413116415	A:0.574898	G:0.425102
15	31723078	rs418319087	T:0.715328	C:0.284672
15	31763433	rs424352621	T:0.652382	C:0.347618
15	31784781	rs398839742	G:0.940195	A:0.0598048
15	31857853	rs425333345	C:0.658651	T:0.341349
15	31874821	rs404195093	C:0.918836	G:0.0811637
15	31890210	AX-169032221	G:0.623991	A:0.376009
15	31999219	rs415482620	A:0.516327	G:0.483673
15	32083371	rs426411679	T:0.844112	C:0.155888
15	32120745	rs416360038	C:0.597989	T:0.402011
15	32179990	rs428009703	A:0.909587	G:0.0904126
15	32234378	rs417608134	A:0.624519	G:0.375481
15	32261344	rs428792146	T:0.716455	G:0.283545
15	32298449	rs419145844	A:0.822827	G:0.177173
15	32365832	rs401654335	G:0.718793	A:0.281207
15	32492758	AX-169032867	T:0.850717	C:0.149283
15	32530322	rs408606312	T:0.712025	C:0.287975
15	32576106	rs430356606	C:0.689174	T:0.310826
15	32659980	rs419974368	G:0.7785	A:0.2215
15	32684368	rs398792979	A:0.618972	G:0.381028
15	32740354	rs405326351	C:0.702017	T:0.297983
15	32809897	rs405230493	G:0.905837	A:0.0941632
15	32861953	rs414189127	C:0.832046	T:0.167954
16	31687647	rs427436129	T:0.518447	C:0.481553
16	31745899	rs409952096	T:0.590453	C:0.409547
16	31752635	rs417089718	C:0.595557	T:0.404443
16	31859701	AX-169031977	A:0.523098	G:0.476902
16	31882270	rs422431427	A:0.627044	G:0.372956
16	31926643	rs428725916	A:0.719189	G:0.280811
16	31955661	rs408124092	T:0.779592	C:0.220408
16	32055083	rs419881641	G:0.854601	A:0.145399
16	32114710	rs398255861	G:0.558964	A:0.441036
16	32156238	rs413534077	T:0.66808	C:0.33192
16	32241221	rs404584067	A:0.521937	G:0.478063
16	32340536	AX-169032417	T:0.612911	C:0.387089
16	32434048	rs399191690	T:0.916385	C:0.0836153
16	32496521	AX-169032421	T:0.560688	G:0.439312
16	32569758	rs410886818	C:0.58184	A:0.41816
16	32676317	AX-169031005	A:0.495001	G:0.504999
16	32701933	rs426007812	T:0.522532	G:0.477468
16	32766928	rs404592629	G:0.535259	A:0.464741
16	32812519	rs430367832	G:0.828676	T:0.171324
16	32884122	rs423411691	A:0.922877	G:0.0771234
16	32922396	rs405916344	T:0.606779	C:0.393221
16	32945561	rs417188155	A:0.594005	G:0.405995
16	32982579	rs424900572	T:0.95801	C:0.04199
16	33086841	AX-169035195	A:0.523117	G:0.476883
16	33202427	rs430583221	C:0.532916	T:0.467084
16	33284858	rs406853500	T:0.524365	C:0.475635
16	33447141	rs412236892	C:0.521739	T:0.478261
16	33470561	rs419408792	T:0.584918	C:0.415082
16	33504980	rs402027651	A:0.779025	G:0.220975
16	33545078	rs409616739	T:0.622106	C:0.377894
16	33584033	rs420597124	A:0.547477	G:0.452523
16	33596117	rs399243407	C:0.588603	T:0.411397
16	33658880	rs410422037	A:0.683935	G:0.316065
16	33698619	rs426315499	T:0.804732	C:0.195268
16	33792622	rs400563307	T:0.516384	C:0.483616
16	33798516	rs411722337	G:0.515197	A:0.484803
16	33872546	rs423079162	T:0.553571	C:0.446429
16	33885737	rs405582714	C:0.72333	T:0.27667
16	33941127	rs417306798	T:0.744741	G:0.255259
16	33978330	rs414930478	C:0.967625	T:0.0323749
16	34034559	rs424200656	G:0.56647	T:0.43353
16	34092264	rs410108620	T:0.767208	C:0.232792
16	34141840	rs402818428	C:0.692917	T:0.307083
16	34187287	rs417869001	C:0.601204	T:0.398796
16	34241096	rs429846385	C:0.973978	T:0.0260219
16	34256125	rs404261178	C:0.569467	T:0.430533
16	34279856	rs415446267	A:0.723786	G:0.276214
16	34315060	rs426411310	A:0.740493	G:0.259507
16	34392335	rs430769710	C:0.662021	A:0.337979
16	34475296	rs409168876	C:0.808984	T:0.191016
16	34550197	rs420940611	C:0.638784	G:0.361216
16	34625175	rs427850520	A:0.567147	G:0.432853
16	34679175	rs421677034	G:0.527231	A:0.472769
16	34767134	AX-169028446	C:0.573676	T:0.426324
16	34841237	rs400227770	A:0.609339	G:0.390661
16	34884982	rs411895961	T:0.756959	G:0.243041
16	34916221	rs419039106	A:0.682189	G:0.317811
16	34927121	rs401535314	T:0.506566	C:0.493434
16	34944158	AX-169034920	G:0.768909	A:0.231091
16	35037917	rs412688185	T:0.772264	G:0.227736
16	35098287	rs419435309	G:0.645253	A:0.354747
16	35171594	rs402850184	A:0.830043	G:0.169957
16	35232372	rs414168065	T:0.986741	C:0.0132593
16	35295790	AX-169030744	A:0.511462	G:0.488538
16	35446370	rs403804213	C:0.888346	T:0.111654
16	35509216	AX-169029010	C:0.836012	T:0.163988
16	35564964	rs415494880	A:0.921029	C:0.0789712
16	35607373	rs430797316	A:0.929751	G:0.0702489
16	35633299	rs405086050	A:0.708815	G:0.291185
17	12443394	rs430114528	C:0.793572	T:0.206428
17	12471246	rs428401006	A:0.505455	G:0.494545
17	12529585	rs412816540	G:0.799136	A:0.200864
17	12577958	rs407286371	G:0.725006	A:0.274994
17	12668833	AX-169028874	T:0.547387	C:0.452613
17	12697544	rs429728006	A:0.560785	G:0.439215
17	12704080	rs408111391	C:0.490701	T:0.509299
17	12759850	rs419860939	G:0.788016	A:0.211984
17	12825523	rs398385729	A:0.819134	G:0.180866
17	12876687	rs426546477	G:0.851818	A:0.148182
17	13108970	rs400158197	C:0.627891	T:0.372109
17	13186583	rs420794896	C:0.739861	T:0.260139
17	13209635	rs399174257	G:0.668894	A:0.331106
17	13288640	AX-169031632	C:0.647423	A:0.352577
17	13434100	rs424195257	G:0.719298	T:0.280702
17	13459648	rs426134819	C:0.700299	T:0.299701
17	13563446	rs411781748	G:0.551092	A:0.448908
17	13618666	rs423076444	T:0.81946	C:0.18054
17	13699426	AX-169027629	T:0.598336	C:0.401664
17	13739843	rs417203296	G:0.614085	A:0.385915
17	13954932	rs402736260	C:0.860407	T:0.139593
17	13993326	rs418552282	C:0.722495	A:0.277505
17	14052727	rs429987729	G:0.52669	A:0.47331
17	14077110	rs429773409	T:0.573271	C:0.426729
17	14160339	rs408276553	T:0.820733	C:0.179267
17	14236361	rs419271061	G:0.508827	C:0.491173
17	14272530	rs430534766	C:0.743	A:0.257
17	14335894	rs417906482	T:0.686466	C:0.313534
17	14364963	rs409600576	C:0.576433	T:0.423567
17	14433817	rs420842023	G:0.747552	A:0.252448
17	14477865	rs399221413	C:0.562528	T:0.437472
17	14610048	rs400711813	T:0.567816	C:0.432184
17	14702086	rs411849825	A:0.62434	G:0.37566
17	14736135	rs422879056	C:0.874853	T:0.125147
17	14747831	rs401439725	C:0.787868	T:0.212132
17	14828584	rs413156719	C:0.780045	T:0.219955
17	14864701	rs424350242	T:0.784614	C:0.215386
17	14905269	rs402783307	G:0.858069	T:0.141931
17	14978011	rs418227978	A:0.953178	G:0.0468223
17	15020629	rs425373006	T:0.821968	C:0.178032
17	15084074	rs404272547	T:0.803598	C:0.196402
17	15174153	rs415396651	A:0.808409	G:0.191591
17	15210022	rs430617626	A:0.797846	G:0.202154
17	15240714	rs409117240	C:0.542799	T:0.457201
17	15300243	rs416743804	G:0.793271	A:0.206729
17	15343137	rs428109728	C:0.516235	T:0.483765
17	15351458	rs406495715	T:0.895275	C:0.104725
17	15414117	rs421810352	G:0.672332	A:0.327668
17	15468064	rs400183118	C:0.947239	T:0.0527613
17	15523107	rs407811677	C:0.90399	T:0.09601
17	15583503	rs401526039	G:0.753144	A:0.246856
17	15659204	rs398866521	A:0.685925	G:0.314075
17	15691740	rs414133486	C:0.578413	T:0.421587
17	15709223	rs425148537	G:0.820218	A:0.179782
17	15872963	AX-169032344	C:0.595643	T:0.404357
17	15890662	rs405219481	A:0.884501	G:0.115499
17	15896936	rs416410514	G:0.747679	A:0.252321
17	15996738	AX-169035372	C:0.486824	T:0.513176
17	16003275	rs427578567	T:0.590305	G:0.409695
17	16084828	rs406542614	C:0.699	T:0.301
17	16199238	rs428824350	G:0.603315	A:0.396685
17	16231079	rs407339614	G:0.78679	A:0.21321
17	16326066	rs430217493	A:0.789694	G:0.210306
17	16350348	rs408776962	A:0.563476	G:0.436524
17	16374542	rs420002642	G:0.727633	A:0.272367
20	2670266	rs409819084	T:0.686133	G:0.313867
20	2711825	AX-169029297	G:0.978011	C:0.0219885
20	2746807	rs413412906	C:0.827219	T:0.172781
20	2783777	rs406666962	T:0.929169	G:0.0708305
20	2800507	rs421761515	T:0.87664	C:0.12336
20	2879988	rs425125908	G:0.709998	A:0.290002
20	2904605	rs405401036	T:0.498184	G:0.501816
20	2960075	rs406772663	A:0.868773	G:0.131227
20	3016940	rs420222140	T:0.830364	C:0.169636
20	3073674	rs400013919	G:0.539782	A:0.460218
20	3118750	rs161296217	A:0.588015	G:0.411985
20	3214035	rs161295758	T:0.77774	C:0.22226
20	3260706	rs412624247	A:0.843498	G:0.156502
20	3308262	AX-169029708	A:0.878021	G:0.121979
20	3386233	rs421275019	C:0.978424	T:0.0215762
20	3427674	rs406013120	G:0.613513	A:0.386487
20	3453242	rs424908643	C:0.937557	T:0.0624429
20	3502485	rs409609026	G:0.526472	A:0.473528
20	3556350	rs420813184	A:0.495783	G:0.504217
20	3585839	rs410455794	A:0.910089	G:0.0899108
20	3633504	rs411247190	C:0.897511	T:0.102489
20	3669532	rs161295286	C:0.709236	T:0.290764
20	3786037	rs410170517	T:0.8907	C:0.1093
20	3817923	rs418799301	G:0.582248	T:0.417752
20	3866362	rs416323056	T:0.559212	C:0.440788
20	3943548	rs428925735	T:0.80487	C:0.19513
20	3968658	rs414524485	C:0.66914	T:0.33086
20	3987321	AX-169032215	A:0.60545	G:0.39455
20	4078642	rs409708601	A:0.780349	G:0.219651
20	4084930	rs399421235	A:0.836131	C:0.163869
20	4097597	rs422377443	G:0.74328	A:0.25672
20	4146807	rs405740247	A:0.751362	C:0.248638
20	4284281	rs408487012	A:0.701569	G:0.298431
20	4376749	rs427137023	G:0.612804	A:0.387196
20	4419594	rs404956490	C:0.529682	T:0.470318
20	4454568	rs414785845	A:0.729231	G:0.270769
20	4529054	rs422574460	T:0.802608	C:0.197392
20	4551159	rs419559149	A:0.762619	G:0.237381
20	4605250	rs399575250	G:0.81958	A:0.18042
20	4692787	AX-169031578	G:0.584429	A:0.415571
20	4712651	rs400520406	C:0.82291	T:0.17709
20	4801778	rs430691710	A:0.869893	G:0.130107
20	4920522	rs413636554	C:0.630909	T:0.369091
20	4950144	rs425150731	T:0.52444	C:0.47556
20	4994244	rs423563087	T:0.759602	C:0.240398
20	5009369	rs414984629	G:0.83905	T:0.16095
20	5042297	rs421363016	C:0.743308	T:0.256692
20	5055888	rs410980483	A:0.599349	G:0.400651
20	5109876	rs403331197	A:0.519941	C:0.480059
20	5169768	rs425470839	G:0.874688	A:0.125312
20	5218168	rs422309189	T:0.502177	C:0.497823
20	5256243	rs402082321	G:0.719139	A:0.280861
20	5339417	rs404253251	G:0.534242	A:0.465758
20	5402976	rs405655374	T:0.68811	C:0.31189
20	5434239	rs422357995	G:0.537428	A:0.462572
20	5462963	rs419395706	A:0.814445	G:0.185555
20	5519481	rs402138456	G:0.858247	T:0.141753
20	5563391	rs420534410	G:0.713912	A:0.286088
20	5661846	rs408677895	G:0.629281	A:0.370719
20	5749002	rs410585218	A:0.59957	G:0.40043
20	5791469	rs418590722	T:0.563535	C:0.436465
20	5811373	rs425920338	T:0.595853	C:0.404147
20	5845422	rs400288958	T:0.917912	C:0.0820879
20	5884766	AX-169033316	T:0.540872	C:0.459128
20	5973708	rs411456979	T:0.504543	C:0.495457
20	6006745	rs423007881	T:0.507461	G:0.492539
20	6087998	rs416877831	G:0.876869	A:0.123131
20	6119165	rs424024036	T:0.742428	C:0.257572
20	6181864	rs402534653	A:0.564946	G:0.435054
20	6279641	rs418385729	T:0.630256	C:0.369744
20	6322456	rs429569624	C:0.67471	T:0.32529
20	6353924	rs161293280	A:0.59856	C:0.40144
20	6394081	rs415075879	G:0.536856	A:0.463144
20	6400409	rs430301832	C:0.725881	T:0.274119
20	6460526	rs409309133	G:0.823363	A:0.176637
20	6488906	rs161292152	C:0.496148	T:0.503852
20	6530261	rs399007561	G:0.966735	A:0.0332654
20	6628468	rs410184211	G:0.757133	A:0.242867
20	23775697	rs423272277	T:0.781917	C:0.218083
20	23816592	rs405833081	A:0.728584	C:0.271416
20	23849518	rs424607185	G:0.662982	A:0.337018
20	23885011	rs403102319	C:0.795995	T:0.204005
20	23934347	rs406097570	C:0.748123	T:0.251877
20	23959894	rs418189058	T:0.980809	C:0.0191912
20	24031615	rs426077919	G:0.707342	A:0.292658
20	24110958	rs426859659	C:0.625519	T:0.374481
20	24145435	rs409353198	G:0.631056	A:0.368944
20	24176589	rs417024146	G:0.54084	T:0.45916
20	24240339	rs428300787	A:0.968085	G:0.0319149
20	24271308	AX-169028836	T:0.676624	G:0.323376
20	24389449	rs428228220	A:0.832159	G:0.167841
20	24475998	rs404097612	T:0.541789	C:0.458211
20	24530899	AX-169030834	G:0.686263	A:0.313737
20	24593366	rs400165069	A:0.879678	G:0.120322
20	24645335	rs401972507	C:0.644621	A:0.355379
20	24688874	rs161323384	C:0.600679	T:0.399321
20	24718140	rs55628743	G:0.764367	A:0.235633
20	24779726	rs400416200	C:0.526745	T:0.473255
20	24837618	rs408077455	T:0.640164	C:0.359836
20	24862795	rs419287784	G:0.672838	T:0.327162
20	24875590	rs401796305	G:0.726778	A:0.273222
20	24932220	rs413015672	G:0.834052	C:0.165948
20	24966862	rs416091045	A:0.510211	G:0.489789
20	24993327	rs425465446	C:0.940923	A:0.0590765
20	25044833	rs408744807	A:0.657661	G:0.342339
20	25111381	rs412535299	T:0.639878	C:0.360122
20	25205315	rs424723267	T:0.658302	C:0.341698
20	25215271	rs399050892	C:0.848608	T:0.151392
20	25245713	rs414337968	A:0.914851	G:0.0851487
20	25252491	rs425400296	A:0.683458	G:0.316542
20	25280204	AX-169031477	G:0.629848	A:0.370152
20	25302189	AX-169028128	C:0.693273	T:0.306727
20	25441205	AX-169033473	T:0.744954	C:0.255046
20	25447962	AX-123206805	G:0.712805	A:0.287195
20	25669233	AX-169027860	A:0.592903	G:0.407097
20	25685291	AX-169029108	G:0.579121	A:0.420879
20	25742711	AX-169033544	G:0.873323	A:0.126677
20	25742763	AX-169029507	C:0.740464	T:0.259536
20	25752381	AX-169030043	C:0.763505	T:0.236495
20	25754527	AX-169030807	G:0.618592	T:0.381408
20	25761264	AX-169031715	A:0.830966	C:0.169034
20	25763641	AX-169034865	T:0.922832	C:0.0771682
20	25781566	rs422880779	T:0.528775	C:0.471225
20	25922589	AX-169029197	G:0.805044	T:0.194956
20	26166251	rs416559437	C:0.625028	T:0.374972
20	26204227	rs428173507	T:0.77908	C:0.22092
20	26250972	rs407060040	T:0.623949	G:0.376051
20	26336882	rs162201020	A:0.59287	G:0.40713
20	26400495	rs422795890	G:0.918916	A:0.0810841
20	26429991	AX-169032044	A:0.640129	G:0.359871
20	26435609	AX-169033285	C:0.529792	T:0.470208
20	26437396	AX-169035080	G:0.594198	A:0.405802
20	26535168	rs404647437	T:0.752828	C:0.247172
20	26551458	AX-169029675	A:0.85469	G:0.14531
20	26552532	AX-169032210	G:0.980151	A:0.0198488
20	26608309	AX-169033322	A:0.828235	G:0.171765
20	26637850	rs407603569	C:0.701405	T:0.298595
20	26648046	rs419394318	A:0.840149	C:0.159851
20	26679081	rs401902962	C:0.616674	T:0.383326
20	26704963	AX-169030143	A:0.572789	T:0.427211
20	26705026	AX-178191841	C:0.789713	T:0.210287
20	26705026	AX-178191908	C:0.811611	A:0.188389
20	26705026	AX-178191909	C:0.947169	G:0.0528311
20	26705026	AX-178191911	G:0.98565	A:0.0143501
20	26705026	AX-178191912	T:0.597862	G:0.402138
20	26724548	AX-169028947	T:0.832125	C:0.167875
20	26749696	AX-169029688	C:0.667918	A:0.332082
20	26756973	AX-169035334	G:0.640425	A:0.359575
20	26792283	rs408967081	C:0.574529	T:0.425471
20	26809406	AX-169030737	A:0.645498	G:0.354502
20	26823270	rs398658087	T:0.555606	C:0.444394
20	26843584	rs414439350	C:0.563837	T:0.436163
20	26910278	rs408781233	C:0.887579	T:0.112421
20	27072722	rs417954867	G:0.905479	A:0.0945205
20	27100069	rs424922359	G:0.509238	A:0.490762
20	27111636	AX-169032985	T:0.857192	C:0.142808
20	27160214	rs425955874	C:0.557284	T:0.442716
20	27203435	rs425723252	C:0.730043	T:0.269957
20	27258450	AX-169027466	G:0.894183	C:0.105817
20	27258739	AX-169033472	G:0.881707	A:0.118293
20	27261938	rs411208275	C:0.779352	A:0.220648
20	27307736	rs422928005	C:0.563595	T:0.436405
20	27387004	rs162202037	T:0.560204	C:0.439796
20	27388584	AX-169026322	A:0.538627	G:0.461373
20	27415738	AX-169028944	T:0.999093	C:0.000907441
20	27450520	rs412579189	G:0.618594	A:0.381406
20	27465797	rs402446828	C:0.572773	A:0.427227
20	27510530	AX-169033381	G:0.988982	A:0.0110183
20	27533085	AX-169031980	C:0.879678	T:0.120322
20	27547375	AX-169029510	G:0.85062	A:0.14938
20	27568110	rs423635792	A:0.889884	G:0.110116
20	27663161	AX-169035555	G:0.497039	A:0.502961
20	27740780	AX-169034794	A:0.552324	C:0.447676
22	18649988	rs424063994	C:0.921518	T:0.0784824
22	18684922	rs416963260	C:0.741051	T:0.258949
22	18733992	rs407056914	G:0.822922	T:0.177078
22	18753644	rs399546483	T:0.631265	C:0.368735
22	18778894	rs413690883	G:0.633666	T:0.366334
22	18814870	rs425590762	C:0.88228	T:0.11772
22	18876034	rs404733778	G:0.506632	T:0.493368
22	18898146	rs412144843	A:0.687005	G:0.312995
22	18921882	rs415927028	T:0.757961	C:0.242039
22	18953755	rs427127322	A:0.535894	G:0.464106
22	19041869	rs408674586	A:0.820115	G:0.179885
22	19129727	rs409650076	T:0.898064	G:0.101936
22	19206764	AX-169031453	A:0.67153	G:0.32847
22	19234399	rs416796514	T:0.686028	C:0.313972
22	19329426	rs428591106	A:0.818626	G:0.181374
22	19387116	rs426365979	A:0.731056	G:0.268944
22	19401340	AX-169031662	T:0.623415	C:0.376585
22	19500279	rs422316201	T:0.645767	G:0.354233
22	19579290	AX-169031523	G:0.748633	A:0.251367
22	19726428	rs408309095	G:0.853228	A:0.146772
22	19809551	AX-169030548	C:0.666046	T:0.333954
22	19895118	rs402118171	A:0.924456	G:0.0755445
22	19954934	rs422470195	C:0.778683	T:0.221317
22	20005759	rs416088594	A:0.55219	G:0.44781
22	20022046	rs413306677	T:0.562117	C:0.437883
22	20081370	rs424470831	G:0.507427	T:0.492573
22	20110815	rs399352555	G:0.54738	T:0.45262
22	20133945	rs410569986	A:0.515309	G:0.484691
22	20160877	rs409297734	T:0.569517	C:0.430483
22	20191703	rs428027836	G:0.737684	A:0.262316
22	20241077	rs425974494	T:0.567604	G:0.432396
22	20291556	rs404325938	G:0.705293	A:0.294707
22	20332468	rs430106222	G:0.737313	A:0.262687
22	20345998	rs415155213	G:0.739017	T:0.260983
22	20363864	rs411931163	G:0.907022	A:0.0929785
22	20416011	AX-169030963	A:0.847477	C:0.152523
22	20457866	rs423166984	G:0.634541	T:0.365459
22	20537010	AX-169035693	T:0.822098	C:0.177902
22	20574553	rs405689052	A:0.902529	G:0.0974713
22	20633091	rs406937794	A:0.913965	G:0.0860349
22	20645408	rs399839369	A:0.665118	G:0.334882
22	20682196	rs416847243	A:0.767574	G:0.232426
22	20692609	rs428125311	G:0.803353	C:0.196647
22	20744638	rs402980069	C:0.677795	T:0.322205
22	20757605	rs418028650	C:0.757999	T:0.242001
22	20815709	rs429301463	G:0.707201	A:0.292799
22	20864939	rs402350948	T:0.560716	C:0.439284
22	20880362	rs407940205	A:0.507929	C:0.492071
22	20889239	rs419177571	C:0.619501	T:0.380499
22	20960601	AX-169032097	G:0.770111	A:0.229889
22	21064352	rs401390126	C:0.637181	T:0.362819
22	21076114	rs427474138	G:0.779515	T:0.220485
22	21083171	rs409255672	G:0.670826	A:0.329174
22	21145216	AX-169026447	G:0.579282	A:0.420718
22	21222037	rs413620794	C:0.532621	T:0.467379
22	21285428	rs417060919	G:0.914215	A:0.0857854
22	21343446	rs420548886	G:0.519928	A:0.480072
22	21369453	rs398948902	A:0.670413	C:0.329587
22	21379260	rs410621473	A:0.560956	G:0.439044
22	21443966	rs421627236	A:0.603531	G:0.396469
22	21471320	rs424869154	A:0.524074	C:0.475926
22	21527729	rs424001741	C:0.51201	A:0.48799
22	21537303	rs410467389	A:0.526254	G:0.473746
22	21619062	AX-169030537	A:0.726614	G:0.273386
22	21663989	rs411492225	A:0.746925	G:0.253075
22	21722139	rs405574167	G:0.765928	A:0.234072
22	21756110	rs422700796	A:0.662893	G:0.337107
22	21791423	rs405736094	C:0.817512	G:0.182488
22	21889539	AX-169031017	A:0.524932	G:0.475068
22	21893587	rs405542273	T:0.716029	C:0.283971
22	21988147	AX-169027459	G:0.723568	A:0.276432
22	22003852	rs412866720	T:0.624689	C:0.375311
22	22077187	rs424092819	G:0.686516	T:0.313484
22	22189956	AX-169028302	C:0.637188	T:0.362812
22	22280855	rs402504918	C:0.858469	T:0.141531
22	22309334	rs417898993	T:0.648019	G:0.351981
22	22365217	rs55628355	C:0.727188	A:0.272812
22	22482480	AX-169027412	G:0.510438	A:0.489562
22	22557857	AX-169030324	A:0.591712	G:0.408288
